# Supplementary material for: Identifying the Basal Ganglia Network Model Markers for Medication-Induced Impulsivity in Parkinson's Disease Patients
Source: PLoS One. 2015 Jun 4;10(6):e0127542. doi: 10.1371/journal.pone.0127542 (PMC4456385; doi:10.1371/journal.pone.0127542)
Supplement: S4 File — (ZIP) [file pone.0127542.s004.zip]

Archive with 73 entries (72 files):
- SMat/
- SMat/All_Data_used.xlsx
- SMat/Data.mat
- SMat/ICD1.doc
- SMat/ICD2.doc
- SMat/ICD3.doc
- SMat/ICD4.doc
- SMat/ICDdemographics.doc
- SMat/nonICD1.doc
- SMat/nonICD2.doc
- SMat/nonICD3.doc
- SMat/nonICD5.doc
- SMat/Quarters off meds.doc
- SMat/Quarters off meds.txt
- SMat/Quarters PDoff.doc
- SMat/Quarters_  PD off.doc
- SMat/Quarters_ controls.....doc
- SMat/Quarters_ off meds 571.doc
- SMat/Quarters_cont.doc
- SMat/Quarters_control 45.doc
- SMat/Quarters_control man.doc
- SMat/Quarters_control new.doc
- SMat/Quarters_control.doc
- SMat/Quarters_controls 2.doc
- SMat/Quarters_controls 61.doc
- SMat/Quarters_controls new.doc
- SMat/Quarters_controls.doc
- SMat/Quarters_controls_wife of a patient.doc
- SMat/Quarters_HC --.doc
- SMat/Quarters_HC.doc
- SMat/Quarters_HC12.doc
- SMat/Quarters_HC13.doc
- SMat/Quarters_HC14.doc
- SMat/Quarters_HC345_control.txt
- SMat/Quarters_HC_.doc
- SMat/Quarters_ICD on 3.doc
- SMat/Quarters_ICD on 4.doc
- SMat/Quarters_ICD on 6.doc
- SMat/Quarters_ICD on meds....doc
- SMat/Quarters_ICD on new 56.doc
- SMat/Quarters_ICD on new also.doc
- SMat/Quarters_ICD on new data.doc
- SMat/Quarters_ICD on new subj.doc
- SMat/Quarters_ICD on.doc
- SMat/Quarters_ICD on5.doc
- SMat/Quarters_ICD onmeds...doc
- SMat/Quarters_off meds 249.doc
- SMat/Quarters_off meds PD.doc
- SMat/Quarters_off meds--.doc
- SMat/Quarters_off meds.doc
- SMat/Quarters_off.doc
- SMat/Quarters_PD off ----.doc
- SMat/Quarters_PD off --.doc
- SMat/Quarters_PD off meds..doc
- SMat/Quarters_PD off.doc
- SMat/Quarters_PD off.txt
- SMat/Quarters_Pd off_.doc
- SMat/Quarters_PD off__.doc
- SMat/Quarters_Pd off___.doc
- SMat/Quarters_PD on ----.doc
- SMat/Quarters_PD on.doc
- SMat/Quarters_PD on_.doc
- SMat/Quarters_PD on___.doc
- SMat/Quarters_PDoff.doc
- SMat/Quarters_PDoff1.doc
- SMat/Quarters_PDoff2.doc
- SMat/Quarters_PDoff3.doc
- SMat/Quarters_PDoff6.doc
- SMat/Quarters_PDoff7.doc
- SMat/Quarters_PDoff8.doc
- SMat/Quarters__off.doc
- SMat/Quarters___off meds.doc
- SMat/XWin.log
