# Supplementary material for: Identifying the Basal Ganglia Network Model Markers for Medication-Induced Impulsivity in Parkinson's Disease Patients
Source: PLoS One. 2015 Jun 4;10(6):e0127542. doi: 10.1371/journal.pone.0127542 (PMC4456385; doi:10.1371/journal.pone.0127542)
Supplement: S4 File — (ZIP) [file pone.0127542.s004.zip › SMat/All_Data_used.xlsx]

## Sheet: Sheet1
File name	Subject ID	Group and number
ICD1.doc	PdmedBN3	ICD01
ICD2.doc	PdmedBN7	ICD02
ICD3.doc	PdmedBN11	ICD03
ICD4.doc	PdmedBN10	ICD04
nonICD1.doc	PddenovoBN14	nonICD01
nonICD2.doc	PdmedBN1	nonICD02
nonICD3.doc	PdmedBN2	nonICD03
QuartersFortune1.0_ICDPD033.doc	PD_ICD_033_WCMC	nonICD04
QuartersFortune1.0_ICDPD034.doc	PD_ICD_034_WCMC	ICD08
QuartersFortune1.0_ICDPD036.doc	PD_ICD_036_WCMC	ICD09
QuartersFortune1.0_ICDPD037.doc	PD_ICD_037_WCMC	nonICD05
QuartersFortune1.0_ICDPD039.doc	PD_ICD_039_WCMC	nonICD06
QuartersFortune1.0_ICDPD040.doc	PD_ICD_040_WCMC	nonICD07
QuartersFortune1.0_ICDPD041.doc	PD_ICD_041_WCMC	nonICD08
QuartersFortune1.0_ICDPD042.doc	PD_ICD_042_WCMC	nonICD09
QuartersFortune1.0_ICDPD043.doc	PD_ICD_043_WCMC	ICD05
QuartersFortune1.0_ICDPD044.doc	PD_ICD_044_WCMC	nonICD10
QuartersFortune1.0_ICDPD045.doc	PD_ICD_045_WCMC	nonICD11
QuartersFortune1.0_ICDPD046.doc	PD_ICD_046_WCMC	nonICD12
QuartersFortune1.2a_ICDPD048.doc	PD_ICD_048_WCMC	ICD06
QuartersFortune1.2a_ICDPD049.doc	PD_ICD_049_WCMC	nonICD13
QuartersFortune1.2a_ICDPD050.doc	PD_ICD_050_WCMC	nonICD14
ShortersFortune1.3a_ICDPD058.xls	PD_ICD_058_WCMC	ICD10
ShortersFortune1.3a_ICDPD059.xls	PD_ICD_059_WCMC	ICD11
ShortersFortune1.3a_060.xls	PD_ICD_060_WCMC	nonICD15
ShortersFortune1.3a_ICDPD061.xls	PD_ICD_061_WCMC	nonICD16
ShortersFortune1.3a_PDICD063.xls	PD_ICD_063_WCMC	nonICD17
ShortersFortune1.3a_PDICD064.xls	PD_ICD_064_WCMC	nonICD18
ShortersFortune1.3a_PDICD067.xls	PD_ICD_067_WCMC	ICD07
ShortersFortune1.3a_PDICD070.xls	PD_ICD_070_WCMC	nonICD19
ShortersFortune1.3a_PDICD073.xls	PD_ICD_073_WCMC	nonICD20
ShortersFortune1.3a_PDICD074.xls	PD_ICD_074_WCMC	ICD12
QuartersFortune1.0_007.doc	Subject ID: 007	Healthy01
QuartersFortune1.0_008.doc	Subject ID: 008	Healthy02
QuartersFortune1.0_HC010.doc	Subject ID: HC010	Healthy03
QuartersFortune1.0a_009.doc	Subject ID: 009	Healthy04
QuartersFortune1.2a_HC011.doc	Subject ID: HC011	Healthy05
QuartersFortune1.2a_HC012	Subject ID: HC012	Healthy06
ShortersFortune1.3a_HC020.xls	Subject ID: HC020	Healthy07
ShortersFortune1.3a_HC022.xls	Subject ID: HC022	Healthy08
ShortersFortune1.3a_HC024.xls	Subject ID: HC024	Healthy09
Quarters_PDoff1.txt	Subject ID: Off 1	Off01
Quarters_PDoff2.txt	Subject ID: Off 2	Off02
Quarters_PDoff3.txt	Subject ID: Off 3	Off03
Quarters_PDoff6.txt	Subject ID: 4	Off04
Quarters_HC12.txt	Subject ID: HC 12	Healthy10
Quarters_HC14.txt	Subject ID: HC 14	Healthy12
Quarters_PDoff7.txt	Subject ID: Off 7	Off05
Quarters_PD off.txt	Subject ID: PD off	Off07
Quarters_Pd off_.txt	Subject ID: PD off	Off08
Quarters_PD off__.txt	Subject ID: PD off	Off09
Quarters_Pd off___.txt	Subject ID: PD off	Off10
Quarters_PD off_txt.txt	Subject ID:	Off11
Quarters off meds.txt	Subject ID: off meds	Off12
Quarters PDoff.txt	Subject ID: off meds	Off13
Quarters_ PD off.txt	Subject ID: Off medication	Off14
Quarters___off meds.txt	Subject ID: off meds	Off15
Quarters__off.txt	Subject ID: Off	Off16
Quarters_HC.txt	Subject ID: HC	Healthy13
Quarters_off meds PD.txt	Subject ID: Off	Off17
Quarters_off meds.txt	Subject ID:	Off18
Quarters_off.txt	Subject ID: off	Off19
Quarters_PD off.txt	Subject ID: PD Off	Off20
Quarters_PD on.txt	Subject ID: On	nonICD21
Quarters_PDoff.txt	Subject ID: off meds	Off21
Quarters_ controls.....txt	Subject ID: controls	Healthy14
Quarters_cont.txt	Subject ID: control	Healthy15
Quarters_control 45.txt	Subject ID: control	Healthy16
Quarters_control man.txt	Subject ID: Control	Healthy17
Quarters_control new.txt	Subject ID: control	Healthy18
Quarters_control.txt	Subject ID: Control. A bit old.	Healthy19
Quarters_controls 2.txt	Subject ID: controls	Healthy20
Quarters_controls 61.txt	Subject ID: controls	Healthy21
Quarters_controls new.txt	Subject ID: control	Healthy22
Quarters_controls.txt	Subject ID: controls.. a old woman.	Healthy23
Quarters_controls_wife of a patient.txt	Subject ID: controls	Healthy24
Quarters_ICD on5.txt	Subject ID: ICD on	ICD13
Quarters_ICD on meds....txt	Subject ID: ICD on agonists.	ICD14
Quarters_ICD on new 56.txt	Subject ID: ICD on	ICD15
Quarters_ICD on new also.txt	Subject ID: ICD	ICD16
Quarters_ICD on new data.txt	Subject ID: ICD on.	ICD17
Quarters_ICD on new subj.txt	Subject ID: ICD on agonists	ICD18
Quarters_ICD on.txt	Subject ID: ICD on	ICD19
Quarters_ICD onmeds...txt	Subject ID: ICD on medications	ICD20
Quarters_off meds.txt	Subject ID: Off meds	Off22
Quarters_PD off meds..txt	Subject ID: Off medications	Off23
Quarters_PD off.txt	Subject ID: Off meds	Off24
Quarters_HC345_control.txt	Subject ID: Control	Healthy25
Quarters_off meds 249.txt	Subject ID: off meds 249	Off25
Quarters_ off meds 571.txt	Subject ID: tested off meds	Off26
