# Supplementary material for: Identifying the Basal Ganglia Network Model Markers for Medication-Induced Impulsivity in Parkinson's Disease Patients
Source: PLoS One. 2015 Jun 4;10(6):e0127542. doi: 10.1371/journal.pone.0127542 (PMC4456385; doi:10.1371/journal.pone.0127542)
Supplement: S4 File — (ZIP) [file pone.0127542.s004.zip › SMat/Quarters off meds.doc]

Quarters
Subject ID: off meds
Stimuli:
A = CirclePict B= Worms_Pict
C = SticksPict C= Green_Pict
Stim A is class A 80% of trials; Stim B is class A 20% of trials
    win = 25 points, lose is 0
Stim C is class A 80% of trials; Stim D is class A 20% of trials
    win = 0, lose = 25 points


Key: A/B is subj response, 0/1 is correct?, 0/1 is optimal?
1 Green_Pict,StimD,B,0,25   B 1  1    RT 426
2 CirclePict,StimA,A,25,0   A 1  1    RT 206
3 Worms_Pict,StimB,A,25,0   A 1  0    RT 106
4 SticksPict,StimC,A,0,25   B 0  0    RT 111
5 SticksPict,StimC,B,0,25   A 0  1    RT 87
6 SticksPict,StimC,B,0,25   B 1  0    RT 96
7 Worms_Pict,StimB,A,25,0   A 1  0    RT 134
8 Worms_Pict,StimB,B,25,0   A 0  0    RT 71
9 CirclePict,StimA,B,25,0   A 0  1    RT 150
10 SticksPict,StimC,A,0,25   B 0  0    RT 88
11 CirclePict,StimA,B,25,0   A 0  1    RT 66
12 Green_Pict,StimD,B,0,25   A 0  0    RT 97
13 SticksPict,StimC,A,0,25   A 1  1    RT 76
14 Worms_Pict,StimB,B,25,0   A 0  0    RT 125
15 Green_Pict,StimD,B,0,25   B 1  1    RT 95
16 Worms_Pict,StimB,B,25,0   A 0  0    RT 67
17 CirclePict,StimA,A,25,0   A 1  1    RT 63
18 SticksPict,StimC,A,0,25   B 0  0    RT 86
19 SticksPict,StimC,A,0,25   A 1  1    RT 42
20 Green_Pict,StimD,A,0,25   A 1  0    RT 125
21 Worms_Pict,StimB,B,25,0   A 0  0    RT 77
22 SticksPict,StimC,A,0,25   A 1  1    RT 74
23 Green_Pict,StimD,B,0,25   A 0  0    RT 30
24 Worms_Pict,StimB,B,25,0   A 0  0    RT 53
25 CirclePict,StimA,A,25,0   A 1  1    RT 45
26 Green_Pict,StimD,B,0,25   A 0  0    RT 47
27 Worms_Pict,StimB,B,25,0   A 0  0    RT 45
28 Green_Pict,StimD,B,0,25   B 1  1    RT 48
29 SticksPict,StimC,A,0,25   A 1  1    RT 73
30 Green_Pict,StimD,B,0,25   B 1  1    RT 57
31 Worms_Pict,StimB,B,25,0   A 0  0    RT 42
32 Green_Pict,StimD,A,0,25   B 0  1    RT 57
33 CirclePict,StimA,A,25,0   A 1  1    RT 219
34 CirclePict,StimA,A,25,0   A 1  1    RT 247
35 SticksPict,StimC,A,0,25   B 0  0    RT 206
36 Green_Pict,StimD,B,0,25   B 1  1    RT 56
37 CirclePict,StimA,A,25,0   A 1  1    RT 48
38 Worms_Pict,StimB,B,25,0   A 0  0    RT 75
39 CirclePict,StimA,A,25,0   B 0  0    RT 53
40 CirclePict,StimA,A,25,0   B 0  0    RT 67
41 CirclePict,StimA,B,25,0   B 1  0    RT 43
42 SticksPict,StimC,A,0,25   B 0  0    RT 58
43 CirclePict,StimA,B,25,0   B 1  0    RT 401
44 Worms_Pict,StimB,A,25,0   A 1  0    RT 73
45 Worms_Pict,StimB,B,25,0   A 0  0    RT 50
46 Worms_Pict,StimB,B,25,0   A 0  0    RT 55
47 Worms_Pict,StimB,B,25,0   A 0  0    RT 54
48 CirclePict,StimA,A,25,0   B 0  0    RT 84
49 CirclePict,StimA,A,25,0   B 0  0    RT 57
50 SticksPict,StimC,B,0,25   A 0  1    RT 77
51 Worms_Pict,StimB,B,25,0   B 1  1    RT 99
52 CirclePict,StimA,A,25,0   B 0  0    RT 169
53 CirclePict,StimA,A,25,0   B 0  0    RT 47
54 Green_Pict,StimD,B,0,25   B 1  1    RT 157
55 SticksPict,StimC,A,0,25   A 1  1    RT 53
56 CirclePict,StimA,A,25,0   B 0  0    RT 41
57 Worms_Pict,StimB,A,25,0   B 0  1    RT 105
58 SticksPict,StimC,A,0,25   A 1  1    RT 83
59 Worms_Pict,StimB,B,25,0   B 1  1    RT 48
60 Green_Pict,StimD,B,0,25   B 1  1    RT 188
61 Worms_Pict,StimB,B,25,0   B 1  1    RT 214
62 Green_Pict,StimD,B,0,25   B 1  1    RT 199
63 CirclePict,StimA,A,25,0   B 0  0    RT 85
64 CirclePict,StimA,A,25,0   B 0  0    RT 77
65 SticksPict,StimC,B,0,25   A 0  1    RT 53
66 SticksPict,StimC,A,0,25   B 0  0    RT 66
67 CirclePict,StimA,A,25,0   B 0  0    RT 64
68 SticksPict,StimC,A,0,25   A 1  1    RT 82
69 Green_Pict,StimD,A,0,25   B 0  1    RT 46
70 Green_Pict,StimD,A,0,25   A 1  0    RT 46
71 Green_Pict,StimD,B,0,25   A 0  0    RT 34
72 SticksPict,StimC,A,0,25   A 1  1    RT 58
73 Worms_Pict,StimB,B,25,0   B 1  1    RT 49
74 SticksPict,StimC,A,0,25   B 0  0    RT 236
75 Green_Pict,StimD,B,0,25   B 1  1    RT 142
76 Green_Pict,StimD,B,0,25   B 1  1    RT 44
77 Worms_Pict,StimB,B,25,0   B 1  1    RT 66
78 Green_Pict,StimD,B,0,25   A 0  0    RT 71
79 SticksPict,StimC,A,0,25   A 1  1    RT 82
80 Green_Pict,StimD,B,0,25   B 1  1    RT 46
81 SticksPict,StimC,A,0,25   A 1  1    RT 53
82 Worms_Pict,StimB,B,25,0   B 1  1    RT 35
83 CirclePict,StimA,A,25,0   B 0  0    RT 187
84 Worms_Pict,StimB,B,25,0   B 1  1    RT 39
85 CirclePict,StimA,A,25,0   B 0  0    RT 73
86 CirclePict,StimA,A,25,0   B 0  0    RT 42
87 Green_Pict,StimD,A,0,25   B 0  1    RT 161
88 Green_Pict,StimD,B,0,25   A 0  0    RT 57
89 Green_Pict,StimD,B,0,25   B 1  1    RT 68
90 Worms_Pict,StimB,B,25,0   B 1  1    RT 48
91 SticksPict,StimC,A,0,25   B 0  0    RT 177
92 SticksPict,StimC,A,0,25   A 1  1    RT 51
93 CirclePict,StimA,A,25,0   B 0  0    RT 45
94 CirclePict,StimA,A,25,0   B 0  0    RT 35
95 SticksPict,StimC,A,0,25   A 1  1    RT 396
96 CirclePict,StimA,A,25,0   B 0  0    RT 45
97 Green_Pict,StimD,B,0,25   B 1  1    RT 251
98 SticksPict,StimC,B,0,25   A 0  1    RT 85
99 SticksPict,StimC,A,0,25   B 0  0    RT 49
100 SticksPict,StimC,A,0,25   A 1  1    RT 77
101 CirclePict,StimA,A,25,0   B 0  0    RT 41
102 Worms_Pict,StimB,B,25,0   B 1  1    RT 56
103 CirclePict,StimA,B,25,0   A 0  1    RT 117
104 Worms_Pict,StimB,B,25,0   B 1  1    RT 38
105 Green_Pict,StimD,B,0,25   B 1  1    RT 118
106 Worms_Pict,StimB,A,25,0   B 0  1    RT 35
107 Green_Pict,StimD,A,0,25   B 0  1    RT 428
108 Worms_Pict,StimB,A,25,0   B 0  1    RT 41
109 Green_Pict,StimD,B,0,25   B 1  1    RT 64
110 Worms_Pict,StimB,B,25,0   B 1  1    RT 34
111 Green_Pict,StimD,B,0,25   A 0  0    RT 185
112 CirclePict,StimA,A,25,0   B 0  0    RT 42
113 Green_Pict,StimD,B,0,25   B 1  1    RT 88
114 CirclePict,StimA,B,25,0   B 1  0    RT 41
115 SticksPict,StimC,A,0,25   B 0  0    RT 163
116 Green_Pict,StimD,B,0,25   B 1  1    RT 52
117 Worms_Pict,StimB,B,25,0   B 1  1    RT 38
118 Worms_Pict,StimB,B,25,0   B 1  1    RT 57
119 SticksPict,StimC,B,0,25   A 0  1    RT 135
120 SticksPict,StimC,A,0,25   B 0  0    RT 36
121 SticksPict,StimC,A,0,25   B 0  0    RT 64
122 SticksPict,StimC,A,0,25   A 1  1    RT 66
123 Worms_Pict,StimB,B,25,0   B 1  1    RT 33
124 SticksPict,StimC,A,0,25   A 1  1    RT 54
125 CirclePict,StimA,A,25,0   B 0  0    RT 41
126 Green_Pict,StimD,B,0,25   A 0  0    RT 68
127 Green_Pict,StimD,A,0,25   A 1  0    RT 18
128 CirclePict,StimA,A,25,0   B 0  0    RT 41
129 CirclePict,StimA,A,25,0   B 0  0    RT 41
130 CirclePict,StimA,B,25,0   B 1  0    RT 46
131 Green_Pict,StimD,A,0,25   B 0  1    RT 262
132 SticksPict,StimC,A,0,25   A 1  1    RT 158
133 Worms_Pict,StimB,B,25,0   B 1  1    RT 42
134 Green_Pict,StimD,B,0,25   B 1  1    RT 96
135 Worms_Pict,StimB,B,25,0   B 1  1    RT 39
136 Green_Pict,StimD,B,0,25   A 0  0    RT 83
137 Worms_Pict,StimB,B,25,0   B 1  1    RT 34
138 Green_Pict,StimD,B,0,25   B 1  1    RT 80
139 CirclePict,StimA,B,25,0   B 1  0    RT 105
140 Green_Pict,StimD,B,0,25   A 0  0    RT 100
141 CirclePict,StimA,A,25,0   B 0  0    RT 35
142 CirclePict,StimA,A,25,0   B 0  0    RT 94
143 CirclePict,StimA,A,25,0   B 0  0    RT 40
144 SticksPict,StimC,A,0,25   B 0  0    RT 96
145 Worms_Pict,StimB,B,25,0   B 1  1    RT 30
146 Green_Pict,StimD,B,0,25   A 0  0    RT 122
147 CirclePict,StimA,A,25,0   B 0  0    RT 35
148 SticksPict,StimC,A,0,25   A 1  1    RT 54
149 SticksPict,StimC,A,0,25   A 1  1    RT 38
150 SticksPict,StimC,A,0,25   A 1  1    RT 38
151 CirclePict,StimA,A,25,0   B 0  0    RT 40
152 Worms_Pict,StimB,B,25,0   B 1  1    RT 34
153 Worms_Pict,StimB,B,25,0   B 1  1    RT 24
154 SticksPict,StimC,B,0,25   A 0  1    RT 49
155 Green_Pict,StimD,B,0,25   B 1  1    RT 135
156 SticksPict,StimC,B,0,25   A 0  1    RT 42
157 Worms_Pict,StimB,B,25,0   B 1  1    RT 29
158 Worms_Pict,StimB,A,25,0   B 0  1    RT 34
159 Worms_Pict,StimB,A,25,0   B 0  1    RT 33
160 Green_Pict,StimD,B,0,25   B 1  1    RT 110


Total AB Correct = 35 (43.75% correct)
Total CD Correct = 44 (55% correct)
Total AB optimal = 35 (43.75% optimal)
Total CD optimal = 52 (65% optimal)
Total points = 475


BALANCE Worms_Pict B  B 1    RT 29
BALANCE Worms_Pict B  B 1    RT 49
