# Supplementary material for: Identifying the Basal Ganglia Network Model Markers for Medication-Induced Impulsivity in Parkinson's Disease Patients
Source: PLoS One. 2015 Jun 4;10(6):e0127542. doi: 10.1371/journal.pone.0127542 (PMC4456385; doi:10.1371/journal.pone.0127542)
Supplement: S4 File — (ZIP) [file pone.0127542.s004.zip › SMat/Quarters off meds.txt]

Quarters
Subject off meds 0242
Stimuli:
A = SticksPict B= CirclePict
C = Worms_Pict D= Green_Pict
Stim A is rain 80% of trials; Stim B is rain 20% of trials
win = 25 points, lose is 0
Stim C is rain 80% of trials; Stim D is rain 20% of trials
win = 0, lose = 25 points
Trial	Stimulus	Type	Class	Win Amt	Lose Amt	Subject Response	Correct/Incorrect	Optimal/Not Optimal	RT
1	SticksPict	StimA	rain	25	0	sun	0	0	151
2	CirclePict	StimB	sun	25	0	sun	1	1	295
3	CirclePict	StimB	sun	25	0	sun	1	1	139
4	Green_Pict	StimD	sun	0	25	rain	0	0	132
5	SticksPict	StimA	rain	25	0	rain	1	1	188
6	SticksPict	StimA	rain	25	0	rain	1	1	165
7	Worms_Pict	StimC	rain	0	25	sun	0	0	317
8	CirclePict	StimB	rain	25	0	rain	1	0	160
9	CirclePict	StimB	sun	25	0	rain	0	0	122
10	SticksPict	StimA	rain	25	0	rain	1	1	115
11	Green_Pict	StimD	sun	0	25	sun	1	1	96
12	Worms_Pict	StimC	sun	0	25	rain	0	1	143
13	SticksPict	StimA	rain	25	0	rain	1	1	85
14	CirclePict	StimB	sun	25	0	rain	0	0	99
15	CirclePict	StimB	sun	25	0	rain	0	0	76
16	CirclePict	StimB	rain	25	0	rain	1	0	102
17	SticksPict	StimA	sun	25	0	rain	0	1	105
18	Worms_Pict	StimC	rain	0	25	sun	0	0	91
19	Worms_Pict	StimC	rain	0	25	rain	1	1	87
20	Worms_Pict	StimC	rain	0	25	rain	1	1	77
21	Worms_Pict	StimC	rain	0	25	rain	1	1	75
22	Green_Pict	StimD	rain	0	25	sun	0	1	144
23	CirclePict	StimB	sun	25	0	rain	0	0	87
24	Worms_Pict	StimC	rain	0	25	rain	1	1	143
25	Worms_Pict	StimC	sun	0	25	rain	0	1	70
26	SticksPict	StimA	rain	25	0	rain	1	1	68
27	Green_Pict	StimD	sun	0	25	rain	0	0	167
28	CirclePict	StimB	sun	25	0	rain	0	0	68
29	Green_Pict	StimD	sun	0	25	sun	1	1	85
30	Green_Pict	StimD	sun	0	25	sun	1	1	86
31	Green_Pict	StimD	sun	0	25	sun	1	1	74
32	Green_Pict	StimD	sun	0	25	sun	1	1	71
33	Green_Pict	StimD	sun	0	25	sun	1	1	102
34	CirclePict	StimB	sun	25	0	rain	0	0	76
35	SticksPict	StimA	sun	25	0	rain	0	1	75
36	SticksPict	StimA	rain	25	0	rain	1	1	74
37	SticksPict	StimA	rain	25	0	rain	1	1	82
38	Worms_Pict	StimC	rain	0	25	rain	1	1	105
39	Green_Pict	StimD	rain	0	25	sun	0	1	85
40	Worms_Pict	StimC	rain	0	25	rain	1	1	79
41	CirclePict	StimB	sun	25	0	rain	0	0	66
42	SticksPict	StimA	rain	25	0	rain	1	1	108
43	Worms_Pict	StimC	rain	0	25	rain	1	1	197
44	Green_Pict	StimD	sun	0	25	rain	0	0	125
45	Green_Pict	StimD	sun	0	25	sun	1	1	67
46	Worms_Pict	StimC	rain	0	25	rain	1	1	70
47	CirclePict	StimB	sun	25	0	rain	0	0	67
48	CirclePict	StimB	rain	25	0	rain	1	0	65
49	Green_Pict	StimD	sun	0	25	sun	1	1	96
50	Worms_Pict	StimC	rain	0	25	rain	1	1	111
51	SticksPict	StimA	sun	25	0	rain	0	1	69
52	SticksPict	StimA	sun	25	0	rain	0	1	73
53	Green_Pict	StimD	sun	0	25	sun	1	1	75
54	SticksPict	StimA	rain	25	0	rain	1	1	70
55	Green_Pict	StimD	sun	0	25	sun	1	1	76
56	Green_Pict	StimD	rain	0	25	sun	0	1	37
57	SticksPict	StimA	rain	25	0	rain	1	1	76
58	Green_Pict	StimD	sun	0	25	rain	0	0	100
59	Worms_Pict	StimC	rain	0	25	rain	1	1	157
60	SticksPict	StimA	rain	25	0	rain	1	1	71
61	CirclePict	StimB	sun	25	0	rain	0	0	72
62	Green_Pict	StimD	rain	0	25	sun	0	1	88
63	Worms_Pict	StimC	rain	0	25	rain	1	1	67
64	CirclePict	StimB	sun	25	0	rain	0	0	56
65	CirclePict	StimB	rain	25	0	rain	1	0	58
66	Green_Pict	StimD	sun	0	25	rain	0	0	117
67	CirclePict	StimB	sun	25	0	rain	0	0	57
68	Worms_Pict	StimC	sun	0	25	rain	0	1	106
69	Green_Pict	StimD	sun	0	25	sun	1	1	74
70	Worms_Pict	StimC	rain	0	25	rain	1	1	96
71	CirclePict	StimB	sun	25	0	rain	0	0	65
72	Worms_Pict	StimC	rain	0	25	rain	1	1	76
73	Worms_Pict	StimC	sun	0	25	rain	0	1	54
74	CirclePict	StimB	sun	25	0	rain	0	0	77
75	CirclePict	StimB	sun	25	0	rain	0	0	55
76	SticksPict	StimA	rain	25	0	rain	1	1	129
77	SticksPict	StimA	rain	25	0	rain	1	1	55
78	Worms_Pict	StimC	rain	0	25	rain	1	1	166
79	SticksPict	StimA	rain	25	0	rain	1	1	65
80	SticksPict	StimA	rain	25	0	rain	1	1	61
Total AB Correct = 21 (52% correct)
Total CD Correct = 25 (62% correct)
Total AB optimal = 21 (52% optimal)
Total CD optimal = 33 (82% optimal)
Total points = 650
