# Supplementary material for: Identifying the Basal Ganglia Network Model Markers for Medication-Induced Impulsivity in Parkinson's Disease Patients
Source: PLoS One. 2015 Jun 4;10(6):e0127542. doi: 10.1371/journal.pone.0127542 (PMC4456385; doi:10.1371/journal.pone.0127542)
Supplement: S4 File — (ZIP) [file pone.0127542.s004.zip › SMat/Quarters_ off meds 571.doc]

Quarters
Subject ID: tested off meds
Stimuli:
A = SticksPict B= Worms_Pict
C = CirclePict C= Green_Pict
Stim A is class A 80% of trials; Stim B is class A 20% of trials
    win = 25 points, lose is 0
Stim C is class A 80% of trials; Stim D is class A 20% of trials
    win = 0, lose = 25 points


Key: A/B is subj response, 0/1 is correct?, 0/1 is optimal?
1 CirclePict,StimC,A,0,25   A 1  1    RT 906
2 SticksPict,StimA,A,25,0   B 0  0    RT 446
3 SticksPict,StimA,A,25,0   B 0  0    RT 153
4 CirclePict,StimC,A,0,25   A 1  1    RT 189
5 Worms_Pict,StimB,B,25,0   B 1  1    RT 666
6 Green_Pict,StimD,B,0,25   B 1  1    RT 319
7 SticksPict,StimA,A,25,0   A 1  1    RT 77
8 Worms_Pict,StimB,B,25,0   B 1  1    RT 77
9 SticksPict,StimA,A,25,0   A 1  1    RT 53
10 Green_Pict,StimD,B,0,25   B 1  1    RT 81
11 CirclePict,StimC,A,0,25   B 0  0    RT 55
12 Worms_Pict,StimB,A,25,0   A 1  0    RT 197
13 Green_Pict,StimD,B,0,25   A 0  0    RT 72
14 SticksPict,StimA,B,25,0   A 0  1    RT 178
15 Worms_Pict,StimB,B,25,0   A 0  0    RT 80
16 SticksPict,StimA,B,25,0   B 1  0    RT 107
17 Green_Pict,StimD,B,0,25   A 0  0    RT 65
18 Worms_Pict,StimB,B,25,0   A 0  0    RT 65
19 Green_Pict,StimD,A,0,25   B 0  1    RT 53
20 CirclePict,StimC,B,0,25   B 1  0    RT 51
21 Green_Pict,StimD,B,0,25   B 1  1    RT 65
22 Green_Pict,StimD,A,0,25   A 1  0    RT 67
23 CirclePict,StimC,A,0,25   B 0  0    RT 106
24 SticksPict,StimA,A,25,0   A 1  1    RT 72
25 Worms_Pict,StimB,B,25,0   A 0  0    RT 212
26 CirclePict,StimC,A,0,25   A 1  1    RT 83
27 SticksPict,StimA,A,25,0   B 0  0    RT 70
28 CirclePict,StimC,B,0,25   B 1  0    RT 65
29 Green_Pict,StimD,B,0,25   B 1  1    RT 71
30 SticksPict,StimA,A,25,0   A 1  1    RT 46
31 CirclePict,StimC,A,0,25   A 1  1    RT 47
32 Worms_Pict,StimB,B,25,0   B 1  1    RT 84
33 Green_Pict,StimD,B,0,25   B 1  1    RT 65
34 CirclePict,StimC,A,0,25   A 1  1    RT 50
35 Worms_Pict,StimB,A,25,0   A 1  0    RT 81
36 Worms_Pict,StimB,B,25,0   B 1  1    RT 64
37 Green_Pict,StimD,B,0,25   A 0  0    RT 56
38 SticksPict,StimA,A,25,0   A 1  1    RT 62
39 CirclePict,StimC,A,0,25   B 0  0    RT 48
40 Worms_Pict,StimB,B,25,0   A 0  0    RT 56
41 CirclePict,StimC,B,0,25   A 0  1    RT 39
42 CirclePict,StimC,A,0,25   A 1  1    RT 51
43 SticksPict,StimA,A,25,0   B 0  0    RT 53
44 Worms_Pict,StimB,B,25,0   A 0  0    RT 27
45 Worms_Pict,StimB,B,25,0   B 1  1    RT 15
46 SticksPict,StimA,B,25,0   A 0  1    RT 46
47 Green_Pict,StimD,B,0,25   B 1  1    RT 43
48 Green_Pict,StimD,B,0,25   B 1  1    RT 76
49 SticksPict,StimA,A,25,0   A 1  1    RT 36
50 Worms_Pict,StimB,B,25,0   A 0  0    RT 44
51 CirclePict,StimC,B,0,25   A 0  1    RT 47
52 CirclePict,StimC,A,0,25   B 0  0    RT 53
53 Green_Pict,StimD,A,0,25   B 0  1    RT 44
54 CirclePict,StimC,A,0,25   A 1  1    RT 43
55 CirclePict,StimC,A,0,25   A 1  1    RT 52
56 Worms_Pict,StimB,B,25,0   A 0  0    RT 43
57 CirclePict,StimC,A,0,25   A 1  1    RT 42
58 CirclePict,StimC,A,0,25   A 1  1    RT 50
59 SticksPict,StimA,A,25,0   A 1  1    RT 55
60 Worms_Pict,StimB,A,25,0   A 1  0    RT 48
61 Green_Pict,StimD,B,0,25   A 0  0    RT 53
62 SticksPict,StimA,A,25,0   A 1  1    RT 44
63 SticksPict,StimA,A,25,0   A 1  1    RT 84
64 Worms_Pict,StimB,B,25,0   A 0  0    RT 48
65 Green_Pict,StimD,B,0,25   B 1  1    RT 57
66 Worms_Pict,StimB,A,25,0   A 1  0    RT 51
67 Green_Pict,StimD,B,0,25   B 1  1    RT 46
68 CirclePict,StimC,A,0,25   A 1  1    RT 44
69 SticksPict,StimA,B,25,0   A 0  1    RT 50
70 SticksPict,StimA,A,25,0   A 1  1    RT 50
71 CirclePict,StimC,A,0,25   A 1  1    RT 39
72 Worms_Pict,StimB,B,25,0   A 0  0    RT 48
73 SticksPict,StimA,A,25,0   A 1  1    RT 37
74 Green_Pict,StimD,B,0,25   B 1  1    RT 38
75 Green_Pict,StimD,B,0,25   B 1  1    RT 39
76 Green_Pict,StimD,B,0,25   B 1  1    RT 38
77 SticksPict,StimA,A,25,0   A 1  1    RT 39
78 Worms_Pict,StimB,B,25,0   A 0  0    RT 44
79 Green_Pict,StimD,A,0,25   B 0  1    RT 41
80 Worms_Pict,StimB,B,25,0   A 0  0    RT 46
81 CirclePict,StimC,B,0,25   A 0  1    RT 74
82 SticksPict,StimA,B,25,0   A 0  1    RT 29
83 CirclePict,StimC,B,0,25   A 0  1    RT 86
84 Worms_Pict,StimB,B,25,0   B 1  1    RT 33
85 Worms_Pict,StimB,B,25,0   B 1  1    RT 51
86 CirclePict,StimC,A,0,25   A 1  1    RT 43
87 SticksPict,StimA,A,25,0   A 1  1    RT 38
88 Worms_Pict,StimB,B,25,0   A 0  0    RT 49
89 SticksPict,StimA,A,25,0   A 1  1    RT 35
90 Worms_Pict,StimB,B,25,0   A 0  0    RT 38
91 Green_Pict,StimD,B,0,25   B 1  1    RT 35
92 CirclePict,StimC,A,0,25   A 1  1    RT 38
93 Worms_Pict,StimB,B,25,0   A 0  0    RT 38
94 Green_Pict,StimD,B,0,25   B 1  1    RT 41
95 SticksPict,StimA,B,25,0   A 0  1    RT 50
96 SticksPict,StimA,A,25,0   A 1  1    RT 30
97 Green_Pict,StimD,B,0,25   B 1  1    RT 48
98 SticksPict,StimA,A,25,0   A 1  1    RT 75
99 CirclePict,StimC,A,0,25   A 1  1    RT 49
100 CirclePict,StimC,A,0,25   B 0  0    RT 56
101 Green_Pict,StimD,B,0,25   B 1  1    RT 48
102 Worms_Pict,StimB,B,25,0   A 0  0    RT 54
103 Green_Pict,StimD,B,0,25   B 1  1    RT 40
104 Worms_Pict,StimB,B,25,0   B 1  1    RT 41
105 Green_Pict,StimD,A,0,25   B 0  1    RT 51
106 SticksPict,StimA,A,25,0   A 1  1    RT 55
107 CirclePict,StimC,A,0,25   B 0  0    RT 119
108 CirclePict,StimC,A,0,25   A 1  1    RT 50
109 Green_Pict,StimD,B,0,25   B 1  1    RT 35
110 SticksPict,StimA,A,25,0   A 1  1    RT 39
111 CirclePict,StimC,A,0,25   A 1  1    RT 41
112 Worms_Pict,StimB,B,25,0   B 1  1    RT 74
113 Worms_Pict,StimB,A,25,0   B 0  1    RT 34
114 Green_Pict,StimD,A,0,25   B 0  1    RT 38
115 Green_Pict,StimD,B,0,25   B 1  1    RT 33
116 Green_Pict,StimD,B,0,25   B 1  1    RT 30
117 Worms_Pict,StimB,A,25,0   B 0  1    RT 66
118 SticksPict,StimA,A,25,0   A 1  1    RT 40
119 SticksPict,StimA,A,25,0   A 1  1    RT 45
120 CirclePict,StimC,A,0,25   A 1  1    RT 53
121 CirclePict,StimC,A,0,25   A 1  1    RT 70
122 Worms_Pict,StimB,B,25,0   B 1  1    RT 68
123 CirclePict,StimC,B,0,25   A 0  1    RT 37
124 Worms_Pict,StimB,B,25,0   B 1  1    RT 69
125 CirclePict,StimC,A,0,25   A 1  1    RT 70
126 Green_Pict,StimD,B,0,25   B 1  1    RT 36
127 Green_Pict,StimD,A,0,25   B 0  1    RT 34
128 SticksPict,StimA,A,25,0   A 1  1    RT 39
129 CirclePict,StimC,B,0,25   A 0  1    RT 35
130 Green_Pict,StimD,B,0,25   B 1  1    RT 41
131 SticksPict,StimA,B,25,0   A 0  1    RT 36
132 SticksPict,StimA,A,25,0   A 1  1    RT 36
133 Worms_Pict,StimB,B,25,0   B 1  1    RT 55
134 SticksPict,StimA,B,25,0   A 0  1    RT 46
135 SticksPict,StimA,A,25,0   A 1  1    RT 39
136 CirclePict,StimC,A,0,25   A 1  1    RT 38
137 Worms_Pict,StimB,A,25,0   B 0  1    RT 82
138 SticksPict,StimA,A,25,0   A 1  1    RT 33
139 Worms_Pict,StimB,B,25,0   A 0  0    RT 53
140 SticksPict,StimA,A,25,0   A 1  1    RT 46
141 SticksPict,StimA,A,25,0   A 1  1    RT 43
142 Green_Pict,StimD,B,0,25   B 1  1    RT 46
143 Green_Pict,StimD,B,0,25   B 1  1    RT 39
144 Green_Pict,StimD,B,0,25   B 1  1    RT 35
145 SticksPict,StimA,A,25,0   A 1  1    RT 45
146 Worms_Pict,StimB,A,25,0   A 1  0    RT 75
147 Worms_Pict,StimB,B,25,0   A 0  0    RT 47
148 Green_Pict,StimD,B,0,25   B 1  1    RT 38
149 SticksPict,StimA,A,25,0   A 1  1    RT 50
150 Worms_Pict,StimB,B,25,0   B 1  1    RT 68
151 Green_Pict,StimD,A,0,25   B 0  1    RT 39
152 Worms_Pict,StimB,B,25,0   A 0  0    RT 63
153 CirclePict,StimC,A,0,25   A 1  1    RT 43
154 CirclePict,StimC,A,0,25   A 1  1    RT 51
155 Worms_Pict,StimB,B,25,0   A 0  0    RT 60
156 Green_Pict,StimD,B,0,25   B 1  1    RT 36
157 CirclePict,StimC,A,0,25   A 1  1    RT 36
158 CirclePict,StimC,A,0,25   A 1  1    RT 30
159 Green_Pict,StimD,B,0,25   B 1  1    RT 36
160 CirclePict,StimC,A,0,25   A 1  1    RT 35

Total AB skipped = 0
Total CD skipped = 0

Total AB Correct = 47 of 80 (58.75% correct)
Total CD Correct = 57 of 80 (71.25% correct)
Total AB optimal = 51 of 80 (63.75% optimal)
Total CD optimal = 67 of 80 (83.75% optimal)
Total points = 1100
