# Supplementary material for: Identifying the Basal Ganglia Network Model Markers for Medication-Induced Impulsivity in Parkinson's Disease Patients
Source: PLoS One. 2015 Jun 4;10(6):e0127542. doi: 10.1371/journal.pone.0127542 (PMC4456385; doi:10.1371/journal.pone.0127542)
Supplement: S4 File — (ZIP) [file pone.0127542.s004.zip › SMat/Quarters_cont.doc]

QuartersCF4
Subject ID: control

Key: A/B is subj response, 0/1 is correct?, 0/1 is optimal?
1 Green_Pict,StimB,A,25,0   B 0  1    RT 91
2 Green_Pict,StimB,B,25,0   B 1  1    RT 83
3 Worms_Pict,StimA,B,25,0   B 1  0    RT 72
4 Worms_Pict,StimA,A,25,0   B 0  0    RT 77
5 SticksPict,StimC,B,0,25   A 0  1    RT 82
6 Green_Pict,StimB,B,25,0   B 1  1    RT 73
7 CirclePict,StimD,B,0,25   A 0  0    RT 107
8 SticksPict,StimC,A,0,25   A 1  1    RT 59
9 CirclePict,StimD,A,0,25   A 1  0    RT 118
10 Green_Pict,StimB,B,25,0   B 1  1    RT 60
11 Green_Pict,StimB,A,25,0   B 0  1    RT 36
12 Worms_Pict,StimA,A,25,0   A 1  1    RT 90
13 Worms_Pict,StimA,A,25,0   A 1  1    RT 68
14 Green_Pict,StimB,B,25,0   A 0  0    RT 69
15 SticksPict,StimC,A,0,25   B 0  0    RT 99
16 CirclePict,StimD,B,0,25   B 1  1    RT 110
17 Worms_Pict,StimA,B,25,0   A 0  1    RT 61
18 Worms_Pict,StimA,A,25,0   A 1  1    RT 39
19 CirclePict,StimD,B,0,25   B 1  1    RT 66
20 SticksPict,StimC,B,0,25   A 0  1    RT 116
21 Worms_Pict,StimA,A,25,0   A 1  1    RT 85
22 Green_Pict,StimB,B,25,0   B 1  1    RT 31
23 SticksPict,StimC,A,0,25   B 0  0    RT 58
24 SticksPict,StimC,A,0,25   A 1  1    RT 79
25 CirclePict,StimD,B,0,25   B 1  1    RT 71
26 SticksPict,StimC,A,0,25   B 0  0    RT 71
27 Green_Pict,StimB,B,25,0   B 1  1    RT 30
28 Green_Pict,StimB,B,25,0   B 1  1    RT 33
29 SticksPict,StimC,A,0,25   B 0  0    RT 61
30 CirclePict,StimD,A,0,25   B 0  1    RT 49
31 CirclePict,StimD,B,0,25   A 0  0    RT 37
32 Worms_Pict,StimA,A,25,0   B 0  0    RT 57
33 Green_Pict,StimB,B,25,0   B 1  1    RT 36
34 Worms_Pict,StimA,A,25,0   A 1  1    RT 72
35 SticksPict,StimC,A,0,25   B 0  0    RT 69
36 CirclePict,StimD,B,0,25   B 1  1    RT 68
37 CirclePict,StimD,B,0,25   B 1  1    RT 43
38 CirclePict,StimD,B,0,25   B 1  1    RT 42
39 Worms_Pict,StimA,A,25,0   B 0  0    RT 73
40 SticksPict,StimC,A,0,25   A 1  1    RT 101
41 Green_Pict,StimB,B,25,0   B 1  1    RT 40
42 CirclePict,StimD,B,0,25   B 1  1    RT 77
43 Worms_Pict,StimA,B,25,0   B 1  0    RT 64
44 Worms_Pict,StimA,A,25,0   B 0  0    RT 51
45 Worms_Pict,StimA,A,25,0   B 0  0    RT 37
46 SticksPict,StimC,A,0,25   B 0  0    RT 57
47 Green_Pict,StimB,B,25,0   B 1  1    RT 32
48 SticksPict,StimC,A,0,25   A 1  1    RT 48
49 CirclePict,StimD,B,0,25   A 0  0    RT 86
50 SticksPict,StimC,A,0,25   A 1  1    RT 55
51 SticksPict,StimC,A,0,25   A 1  1    RT 37
52 SticksPict,StimC,A,0,25   A 1  1    RT 37
53 Worms_Pict,StimA,A,25,0   B 0  0    RT 52
54 Green_Pict,StimB,B,25,0   B 1  1    RT 36
55 CirclePict,StimD,A,0,25   B 0  1    RT 109
56 Worms_Pict,StimA,A,25,0   B 0  0    RT 51
57 Green_Pict,StimB,B,25,0   B 1  1    RT 34
58 SticksPict,StimC,A,0,25   B 0  0    RT 47
59 Green_Pict,StimB,B,25,0   B 1  1    RT 34
60 CirclePict,StimD,B,0,25   B 1  1    RT 54
61 CirclePict,StimD,B,0,25   B 1  1    RT 24
62 CirclePict,StimD,B,0,25   B 1  1    RT 20
63 Worms_Pict,StimA,A,25,0   B 0  0    RT 54
64 Worms_Pict,StimA,A,25,0   B 0  0    RT 38
65 SticksPict,StimC,A,0,25   B 0  0    RT 63
66 SticksPict,StimC,B,0,25   A 0  1    RT 48
67 CirclePict,StimD,B,0,25   B 1  1    RT 79
68 SticksPict,StimC,A,0,25   A 1  1    RT 71
69 Green_Pict,StimB,B,25,0   B 1  1    RT 32
70 Worms_Pict,StimA,A,25,0   B 0  0    RT 45
71 Green_Pict,StimB,B,25,0   B 1  1    RT 36
72 Worms_Pict,StimA,B,25,0   B 1  0    RT 42
73 Green_Pict,StimB,A,25,0   B 0  1    RT 33
74 Green_Pict,StimB,A,25,0   B 0  1    RT 28
75 CirclePict,StimD,B,0,25   A 0  0    RT 78
76 CirclePict,StimD,A,0,25   B 0  1    RT 21
77 SticksPict,StimC,B,0,25   A 0  1    RT 56
78 Worms_Pict,StimA,A,25,0   B 0  0    RT 33
79 Green_Pict,StimB,B,25,0   B 1  1    RT 27
80 CirclePict,StimD,B,0,25   B 1  1    RT 55
81 Worms_Pict,StimA,A,25,0   B 0  0    RT 48
82 Green_Pict,StimB,B,25,0   B 1  1    RT 30
83 Green_Pict,StimB,B,25,0   B 1  1    RT 28
84 CirclePict,StimD,B,0,25   B 1  1    RT 44
85 CirclePict,StimD,B,0,25   B 1  1    RT 22
86 CirclePict,StimD,B,0,25   B 1  1    RT 33
87 Worms_Pict,StimA,A,25,0   A 1  1    RT 47
88 Worms_Pict,StimA,A,25,0   A 1  1    RT 31
89 Green_Pict,StimB,A,25,0   B 0  1    RT 36
90 CirclePict,StimD,B,0,25   B 1  1    RT 70
91 SticksPict,StimC,A,0,25   A 1  1    RT 43
92 Green_Pict,StimB,A,25,0   B 0  1    RT 31
93 SticksPict,StimC,A,0,25   A 1  1    RT 34
94 SticksPict,StimC,A,0,25   A 1  1    RT 51
95 Worms_Pict,StimA,A,25,0   B 0  0    RT 48
96 Worms_Pict,StimA,A,25,0   B 0  0    RT 24
97 SticksPict,StimC,B,0,25   A 0  1    RT 41
98 SticksPict,StimC,A,0,25   B 0  0    RT 63
99 SticksPict,StimC,B,0,25   A 0  1    RT 50
100 Green_Pict,StimB,B,25,0   B 1  1    RT 28
101 CirclePict,StimD,A,0,25   B 0  1    RT 37
102 Worms_Pict,StimA,A,25,0   B 0  0    RT 50
103 Green_Pict,StimB,B,25,0   B 1  1    RT 29
104 CirclePict,StimD,A,0,25   B 0  1    RT 42
105 CirclePict,StimD,B,0,25   B 1  1    RT 35
106 Worms_Pict,StimA,B,25,0   B 1  0    RT 54
107 Green_Pict,StimB,B,25,0   B 1  1    RT 33
108 Worms_Pict,StimA,B,25,0   B 1  0    RT 46
109 SticksPict,StimC,A,0,25   A 1  1    RT 52
110 CirclePict,StimD,B,0,25   B 1  1    RT 29
111 CirclePict,StimD,B,0,25   B 1  1    RT 21
112 CirclePict,StimD,B,0,25   B 1  1    RT 24
113 Green_Pict,StimB,B,25,0   B 1  1    RT 34
114 Green_Pict,StimB,B,25,0   B 1  1    RT 23
115 Worms_Pict,StimA,A,25,0   B 0  0    RT 35
116 SticksPict,StimC,A,0,25   A 1  1    RT 35
117 SticksPict,StimC,A,0,25   A 1  1    RT 22
118 Worms_Pict,StimA,A,25,0   B 0  0    RT 24
119 SticksPict,StimC,A,0,25   A 1  1    RT 40
120 Green_Pict,StimB,B,25,0   B 1  1    RT 32
121 CirclePict,StimD,B,0,25   B 1  1    RT 34
122 CirclePict,StimD,B,0,25   B 1  1    RT 30
123 CirclePict,StimD,B,0,25   B 1  1    RT 24
124 SticksPict,StimC,A,0,25   A 1  1    RT 41
125 CirclePict,StimD,A,0,25   B 0  1    RT 26
126 SticksPict,StimC,A,0,25   A 1  1    RT 45
127 CirclePict,StimD,B,0,25   A 0  0    RT 33
128 Worms_Pict,StimA,A,25,0   B 0  0    RT 24
129 CirclePict,StimD,A,0,25   B 0  1    RT 38
130 Worms_Pict,StimA,A,25,0   B 0  0    RT 31
131 Green_Pict,StimB,B,25,0   B 1  1    RT 24
132 SticksPict,StimC,A,0,25   A 1  1    RT 30
133 CirclePict,StimD,B,0,25   B 1  1    RT 32
134 SticksPict,StimC,A,0,25   A 1  1    RT 39
135 Green_Pict,StimB,B,25,0   B 1  1    RT 32
136 SticksPict,StimC,A,0,25   A 1  1    RT 49
137 Worms_Pict,StimA,A,25,0   B 0  0    RT 44
138 Green_Pict,StimB,A,25,0   B 0  1    RT 32
139 SticksPict,StimC,B,0,25   B 1  0    RT 50
140 Worms_Pict,StimA,A,25,0   B 0  0    RT 31
141 Worms_Pict,StimA,A,25,0   A 1  1    RT 51
142 Green_Pict,StimB,B,25,0   B 1  1    RT 43
143 SticksPict,StimC,A,0,25   B 0  0    RT 51
144 CirclePict,StimD,B,0,25   A 0  0    RT 55
145 CirclePict,StimD,B,0,25   A 0  0    RT 37
146 Worms_Pict,StimA,A,25,0   A 1  1    RT 66
147 CirclePict,StimD,B,0,25   B 1  1    RT 47
148 Green_Pict,StimB,A,25,0   B 0  1    RT 28
149 Worms_Pict,StimA,B,25,0   B 1  0    RT 38
150 Green_Pict,StimB,B,25,0   B 1  1    RT 35
151 Green_Pict,StimB,B,25,0   B 1  1    RT 26
152 Worms_Pict,StimA,A,25,0   B 0  0    RT 42
153 Worms_Pict,StimA,A,25,0   A 1  1    RT 46
154 SticksPict,StimC,B,0,25   A 0  1    RT 51
155 SticksPict,StimC,A,0,25   B 0  0    RT 59
156 Green_Pict,StimB,B,25,0   B 1  1    RT 34
157 Green_Pict,StimB,B,25,0   B 1  1    RT 32
158 Worms_Pict,StimA,B,25,0   B 1  0    RT 46
159 Green_Pict,StimB,B,25,0   B 1  1    RT 41
160 SticksPict,StimC,A,0,25   B 0  0    RT 57


Total AB Correct = 48 (60% correct)
Total CD Correct = 47 (58.75% correct)
Total AB optimal = 50 (62.5% optimal)
Total CD optimal = 59 (73.75% optimal)
Total points = 875
