# Supplementary material for: Identifying the Basal Ganglia Network Model Markers for Medication-Induced Impulsivity in Parkinson's Disease Patients
Source: PLoS One. 2015 Jun 4;10(6):e0127542. doi: 10.1371/journal.pone.0127542 (PMC4456385; doi:10.1371/journal.pone.0127542)
Supplement: S4 File — (ZIP) [file pone.0127542.s004.zip › SMat/Quarters_control 45.doc]

Quarters
Subject ID: control
Stimuli:
A = SticksPict B= Worms_Pict
C = CirclePict C= Green_Pict
Stim A is class A 80% of trials; Stim B is class A 20% of trials
    win = 25 points, lose is 0
Stim C is class A 80% of trials; Stim D is class A 20% of trials
    win = 0, lose = 25 points


Key: A/B is subj response, 0/1 is correct?, 0/1 is optimal?
1 Worms_Pict,StimB,A,25,0   A 1  0    RT 146
2 SticksPict,StimA,A,25,0   A 1  1    RT 112
3 Worms_Pict,StimB,B,25,0   B 1  1    RT 55
4 CirclePict,StimC,B,0,25   A 0  1    RT 36
5 Worms_Pict,StimB,B,25,0   B 1  1    RT 128
6 Worms_Pict,StimB,A,25,0   A 1  0    RT 109
7 CirclePict,StimC,A,0,25   B 0  0    RT 71
8 CirclePict,StimC,A,0,25   A 1  1    RT 76
9 SticksPict,StimA,A,25,0   B 0  0    RT 125
10 Green_Pict,StimD,B,0,25   A 0  0    RT 80
11 Green_Pict,StimD,B,0,25   B 1  1    RT 55
12 Green_Pict,StimD,A,0,25   B 0  1    RT 117
13 SticksPict,StimA,B,25,0   A 0  1    RT 180
14 Green_Pict,StimD,B,0,25   B 1  1    RT 63
15 CirclePict,StimC,B,0,25   A 0  1    RT 66
16 Green_Pict,StimD,B,0,25   B 1  1    RT 78
17 Worms_Pict,StimB,B,25,0   B 1  1    RT 82
18 SticksPict,StimA,A,25,0   B 0  0    RT 71
19 Green_Pict,StimD,B,0,25   A 0  0    RT 58
20 Worms_Pict,StimB,B,25,0   A 0  0    RT 92
21 SticksPict,StimA,B,25,0   B 1  0    RT 44
22 CirclePict,StimC,A,0,25   B 0  0    RT 61
23 CirclePict,StimC,A,0,25   A 1  1    RT 52
24 CirclePict,StimC,A,0,25   A 1  1    RT 87
25 Worms_Pict,StimB,B,25,0   B 1  1    RT 64
26 SticksPict,StimA,A,25,0   B 0  0    RT 80
27 Worms_Pict,StimB,B,25,0   B 1  1    RT 69
28 CirclePict,StimC,A,0,25   A 1  1    RT 79
29 SticksPict,StimA,A,25,0   B 0  0    RT 79
30 Worms_Pict,StimB,B,25,0   B 1  1    RT 53
31 Green_Pict,StimD,B,0,25   B 1  1    RT 79
32 CirclePict,StimC,A,0,25   A 1  1    RT 143
33 CirclePict,StimC,A,0,25   A 1  1    RT 49
34 SticksPict,StimA,A,25,0   B 0  0    RT 58
35 Green_Pict,StimD,B,0,25   B 1  1    RT 103
36 Green_Pict,StimD,A,0,25   B 0  1    RT 48
37 Worms_Pict,StimB,B,25,0   B 1  1    RT 180
38 SticksPict,StimA,A,25,0   B 0  0    RT 39
39 SticksPict,StimA,A,25,0   A 1  1    RT 199
40 Green_Pict,StimD,B,0,25   B 1  1    RT 112
41 Green_Pict,StimD,B,0,25   A 0  0    RT 51
42 Worms_Pict,StimB,B,25,0   B 1  1    RT 64
43 CirclePict,StimC,A,0,25   A 1  1    RT 129
44 CirclePict,StimC,B,0,25   A 0  1    RT 122
45 Green_Pict,StimD,A,0,25   B 0  1    RT 65
46 SticksPict,StimA,A,25,0   B 0  0    RT 59
47 CirclePict,StimC,A,0,25   A 1  1    RT 57
48 Worms_Pict,StimB,B,25,0   B 1  1    RT 61
49 CirclePict,StimC,A,0,25   A 1  1    RT 78
50 SticksPict,StimA,B,25,0   B 1  0    RT 55
51 Green_Pict,StimD,B,0,25   B 1  1    RT 92
52 Green_Pict,StimD,B,0,25   A 0  0    RT 37
53 SticksPict,StimA,A,25,0   B 0  0    RT 56
54 Green_Pict,StimD,B,0,25   B 1  1    RT 102
55 Green_Pict,StimD,B,0,25   B 1  1    RT 39
56 Worms_Pict,StimB,B,25,0   B 1  1    RT 92
57 Worms_Pict,StimB,B,25,0   B 1  1    RT 54
58 Green_Pict,StimD,B,0,25   A 0  0    RT 178
59 Worms_Pict,StimB,A,25,0   B 0  1    RT 48
60 CirclePict,StimC,B,0,25   A 0  1    RT 81
61 Worms_Pict,StimB,B,25,0   B 1  1    RT 47
62 CirclePict,StimC,A,0,25   B 0  0    RT 55
63 SticksPict,StimA,A,25,0   B 0  0    RT 58
64 Green_Pict,StimD,B,0,25   B 1  1    RT 122
65 SticksPict,StimA,A,25,0   B 0  0    RT 86
66 Worms_Pict,StimB,A,25,0   B 0  1    RT 46
67 Worms_Pict,StimB,B,25,0   B 1  1    RT 32
68 CirclePict,StimC,A,0,25   B 0  0    RT 67
69 SticksPict,StimA,B,25,0   B 1  0    RT 56
70 SticksPict,StimA,A,25,0   B 0  0    RT 93
71 CirclePict,StimC,A,0,25   B 0  0    RT 79
72 CirclePict,StimC,A,0,25   B 0  0    RT 79
73 Worms_Pict,StimB,B,25,0   B 1  1    RT 56
74 Worms_Pict,StimB,B,25,0   B 1  1    RT 81
75 Green_Pict,StimD,B,0,25   A 0  0    RT 63
76 CirclePict,StimC,A,0,25   A 1  1    RT 101
77 SticksPict,StimA,A,25,0   B 0  0    RT 38
78 SticksPict,StimA,A,25,0   B 0  0    RT 50
79 SticksPict,StimA,A,25,0   B 0  0    RT 30
80 Green_Pict,StimD,A,0,25   B 0  1    RT 49
81 Green_Pict,StimD,B,0,25   A 0  0    RT 29
82 Green_Pict,StimD,A,0,25   A 1  0    RT 104
83 Green_Pict,StimD,B,0,25   B 1  1    RT 52
84 Green_Pict,StimD,B,0,25   B 1  1    RT 37
85 Green_Pict,StimD,B,0,25   A 0  0    RT 51
86 CirclePict,StimC,A,0,25   A 1  1    RT 114
87 Worms_Pict,StimB,B,25,0   B 1  1    RT 148
88 CirclePict,StimC,B,0,25   A 0  1    RT 171
89 SticksPict,StimA,A,25,0   B 0  0    RT 38
90 Green_Pict,StimD,A,0,25   A 1  0    RT 206
91 Worms_Pict,StimB,B,25,0   B 1  1    RT 43
92 SticksPict,StimA,B,25,0   B 1  0    RT 84
93 Green_Pict,StimD,B,0,25   A 0  0    RT 47
94 CirclePict,StimC,A,0,25   A 1  1    RT 50
95 CirclePict,StimC,A,0,25   B 0  0    RT 46
96 SticksPict,StimA,A,25,0   B 0  0    RT 36
97 SticksPict,StimA,A,25,0   B 0  0    RT 103
98 CirclePict,StimC,B,0,25   A 0  1    RT 86
99 CirclePict,StimC,A,0,25   B 0  0    RT 31
100 CirclePict,StimC,A,0,25   B 0  0    RT 37
101 CirclePict,StimC,A,0,25   B 0  0    RT 35
102 Worms_Pict,StimB,A,25,0   B 0  1    RT 32
103 SticksPict,StimA,A,25,0   B 0  0    RT 31
104 Worms_Pict,StimB,A,25,0   B 0  1    RT 34
105 SticksPict,StimA,A,25,0   B 0  0    RT 59
106 Green_Pict,StimD,B,0,25   B 1  1    RT 54
107 Worms_Pict,StimB,B,25,0   A 0  0    RT 65
108 Worms_Pict,StimB,B,25,0   A 0  0    RT 108
109 Worms_Pict,StimB,B,25,0   B 1  1    RT 55
110 Green_Pict,StimD,B,0,25   B 1  1    RT 55
111 SticksPict,StimA,B,25,0   B 1  0    RT 63
112 SticksPict,StimA,A,25,0   B 0  0    RT 94
113 SticksPict,StimA,A,25,0   A 1  1    RT 53
114 Worms_Pict,StimB,B,25,0   B 1  1    RT 79
115 SticksPict,StimA,A,25,0   B 0  0    RT 58
116 Worms_Pict,StimB,B,25,0   B 1  1    RT 39
117 CirclePict,StimC,A,0,25   A 1  1    RT 54
118 Green_Pict,StimD,B,0,25   B 1  1    RT 49
119 Worms_Pict,StimB,B,25,0   B 1  1    RT 48
120 CirclePict,StimC,A,0,25   A 1  1    RT 58
121 Green_Pict,StimD,B,0,25   A 0  0    RT 67
122 CirclePict,StimC,A,0,25   A 1  1    RT 135
123 CirclePict,StimC,A,0,25   B 0  0    RT 38
124 Worms_Pict,StimB,B,25,0   B 1  1    RT 33
125 CirclePict,StimC,A,0,25   B 0  0    RT 47
126 Green_Pict,StimD,B,0,25   B 1  1    RT 42
127 SticksPict,StimA,A,25,0   B 0  0    RT 80
128 Green_Pict,StimD,B,0,25   B 1  1    RT 54
129 SticksPict,StimA,A,25,0   A 1  1    RT 55
130 CirclePict,StimC,A,0,25   B 0  0    RT 45
131 Worms_Pict,StimB,B,25,0   B 1  1    RT 46
132 Worms_Pict,StimB,B,25,0   B 1  1    RT 72
133 Worms_Pict,StimB,B,25,0   B 1  1    RT 32
134 SticksPict,StimA,A,25,0   A 1  1    RT 57
135 Green_Pict,StimD,B,0,25   B 1  1    RT 84
136 Worms_Pict,StimB,B,25,0   B 1  1    RT 48
137 Green_Pict,StimD,A,0,25   A 1  0    RT 50
138 Worms_Pict,StimB,A,25,0   B 0  1    RT 52
139 Worms_Pict,StimB,A,25,0   B 0  1    RT 30
140 SticksPict,StimA,A,25,0   A 1  1    RT 38
141 Green_Pict,StimD,B,0,25   B 1  1    RT 95
142 CirclePict,StimC,A,0,25   A 1  1    RT 59
143 Green_Pict,StimD,A,0,25   B 0  1    RT 80
144 Green_Pict,StimD,B,0,25   B 1  1    RT 71
145 CirclePict,StimC,B,0,25   A 0  1    RT 66
146 CirclePict,StimC,A,0,25   A 1  1    RT 42
147 Worms_Pict,StimB,B,25,0   B 1  1    RT 42
148 Green_Pict,StimD,B,0,25   B 1  1    RT 103
149 Worms_Pict,StimB,B,25,0   B 1  1    RT 43
150 Worms_Pict,StimB,B,25,0   B 1  1    RT 49
151 SticksPict,StimA,A,25,0   A 1  1    RT 28
152 Green_Pict,StimD,B,0,25   B 1  1    RT 89
153 SticksPict,StimA,A,25,0   A 1  1    RT 42
154 SticksPict,StimA,B,25,0   A 0  1    RT 34
155 SticksPict,StimA,A,25,0   A 1  1    RT 31
156 SticksPict,StimA,A,25,0   A 1  1    RT 27
157 CirclePict,StimC,B,0,25   B 1  0    RT 80
158 CirclePict,StimC,A,0,25   A 1  1    RT 37
159 SticksPict,StimA,B,25,0   A 0  1    RT 34
160 CirclePict,StimC,A,0,25   B 0  0    RT 75


Total AB Correct = 46 (57.5% correct)
Total CD Correct = 44 (55% correct)
Total AB optimal = 48 (60% optimal)
Total CD optimal = 52 (65% optimal)
Total points = 750
