# Supplementary material for: Identifying the Basal Ganglia Network Model Markers for Medication-Induced Impulsivity in Parkinson's Disease Patients
Source: PLoS One. 2015 Jun 4;10(6):e0127542. doi: 10.1371/journal.pone.0127542 (PMC4456385; doi:10.1371/journal.pone.0127542)
Supplement: S4 File — (ZIP) [file pone.0127542.s004.zip › SMat/Quarters_control man.doc]

Quarters
Subject ID: Control

Key: A/B is subj response, 0/1 is correct?, 0/1 is optimal?
1 SticksPict,StimC,A,0,25   A 1  1    RT 144
2 CirclePict,StimB,B,25,0   B 1  1    RT 66
3 SticksPict,StimC,B,0,25   A 0  1    RT 89
4 SticksPict,StimC,A,0,25   A 1  1    RT 108
5 Green_Pict,StimA,A,25,0   A 1  1    RT 99
6 SticksPict,StimC,A,0,25   B 0  0    RT 60
7 Green_Pict,StimA,A,25,0   A 1  1    RT 50
8 Worms_Pict,StimD,B,0,25   A 0  0    RT 63
9 CirclePict,StimB,A,25,0   B 0  1    RT 58
10 SticksPict,StimC,A,0,25   A 1  1    RT 48
11 Worms_Pict,StimD,B,0,25   B 1  1    RT 68
12 Worms_Pict,StimD,B,0,25   B 1  1    RT 86
13 CirclePict,StimB,A,25,0   B 0  1    RT 86
14 Worms_Pict,StimD,B,0,25   B 1  1    RT 46
15 CirclePict,StimB,B,25,0   B 1  1    RT 46
16 Green_Pict,StimA,A,25,0   A 1  1    RT 77
17 Worms_Pict,StimD,B,0,25   B 1  1    RT 40
18 SticksPict,StimC,A,0,25   A 1  1    RT 80
19 Green_Pict,StimA,B,25,0   A 0  1    RT 54
20 CirclePict,StimB,B,25,0   B 1  1    RT 44
21 Worms_Pict,StimD,A,0,25   B 0  1    RT 64
22 CirclePict,StimB,B,25,0   B 1  1    RT 39
23 CirclePict,StimB,B,25,0   B 1  1    RT 42
24 SticksPict,StimC,A,0,25   A 1  1    RT 50
25 Worms_Pict,StimD,B,0,25   B 1  1    RT 66
26 CirclePict,StimB,B,25,0   B 1  1    RT 40
27 Green_Pict,StimA,A,25,0   A 1  1    RT 32
28 Green_Pict,StimA,A,25,0   A 1  1    RT 39
29 SticksPict,StimC,A,0,25   A 1  1    RT 48
30 SticksPict,StimC,A,0,25   A 1  1    RT 44
31 Green_Pict,StimA,A,25,0   A 1  1    RT 45
32 Green_Pict,StimA,A,25,0   A 1  1    RT 42
33 CirclePict,StimB,B,25,0   B 1  1    RT 39
34 Green_Pict,StimA,B,25,0   A 0  1    RT 43
35 Worms_Pict,StimD,B,0,25   B 1  1    RT 37
36 Worms_Pict,StimD,A,0,25   B 0  1    RT 80
37 Worms_Pict,StimD,B,0,25   B 1  1    RT 48
38 SticksPict,StimC,B,0,25   A 0  1    RT 50
39 Green_Pict,StimA,A,25,0   A 1  1    RT 52
40 CirclePict,StimB,B,25,0   B 1  1    RT 37
41 SticksPict,StimC,A,0,25   A 1  1    RT 39
42 CirclePict,StimB,B,25,0   B 1  1    RT 66
43 Green_Pict,StimA,B,25,0   A 0  1    RT 37
44 CirclePict,StimB,B,25,0   B 1  1    RT 46
45 Green_Pict,StimA,A,25,0   A 1  1    RT 34
46 SticksPict,StimC,A,0,25   A 1  1    RT 43
47 SticksPict,StimC,A,0,25   A 1  1    RT 69
48 SticksPict,StimC,B,0,25   A 0  1    RT 36
49 CirclePict,StimB,A,25,0   B 0  1    RT 42
50 Worms_Pict,StimD,B,0,25   B 1  1    RT 81
51 CirclePict,StimB,A,25,0   B 0  1    RT 52
52 CirclePict,StimB,B,25,0   B 1  1    RT 46
53 CirclePict,StimB,B,25,0   B 1  1    RT 42
54 SticksPict,StimC,A,0,25   B 0  0    RT 66
55 Green_Pict,StimA,A,25,0   A 1  1    RT 43
56 Green_Pict,StimA,A,25,0   A 1  1    RT 34
57 Green_Pict,StimA,A,25,0   A 1  1    RT 40
58 SticksPict,StimC,A,0,25   A 1  1    RT 115
59 Green_Pict,StimA,A,25,0   A 1  1    RT 50
60 Green_Pict,StimA,A,25,0   A 1  1    RT 30
61 CirclePict,StimB,B,25,0   B 1  1    RT 45
62 CirclePict,StimB,B,25,0   B 1  1    RT 36
63 SticksPict,StimC,A,0,25   A 1  1    RT 56
64 Worms_Pict,StimD,B,0,25   B 1  1    RT 63
65 Green_Pict,StimA,A,25,0   A 1  1    RT 58
66 Worms_Pict,StimD,B,0,25   B 1  1    RT 60
67 Worms_Pict,StimD,B,0,25   B 1  1    RT 43
68 Worms_Pict,StimD,B,0,25   B 1  1    RT 48
69 Worms_Pict,StimD,A,0,25   B 0  1    RT 42
70 SticksPict,StimC,A,0,25   A 1  1    RT 65
71 CirclePict,StimB,B,25,0   B 1  1    RT 46
72 Worms_Pict,StimD,B,0,25   B 1  1    RT 62
73 Worms_Pict,StimD,A,0,25   B 0  1    RT 51
74 SticksPict,StimC,B,0,25   A 0  1    RT 123
75 Worms_Pict,StimD,B,0,25   B 1  1    RT 54
76 CirclePict,StimB,B,25,0   B 1  1    RT 39
77 SticksPict,StimC,A,0,25   B 0  0    RT 92
78 Worms_Pict,StimD,B,0,25   B 1  1    RT 41
79 Green_Pict,StimA,A,25,0   A 1  1    RT 73
80 Green_Pict,StimA,B,25,0   A 0  1    RT 52
81 Green_Pict,StimA,A,25,0   A 1  1    RT 46
82 Worms_Pict,StimD,B,0,25   B 1  1    RT 48
83 Worms_Pict,StimD,B,0,25   B 1  1    RT 33
84 Green_Pict,StimA,A,25,0   A 1  1    RT 65
85 Worms_Pict,StimD,B,0,25   B 1  1    RT 42
86 Green_Pict,StimA,A,25,0   A 1  1    RT 78
87 SticksPict,StimC,A,0,25   A 1  1    RT 61
88 SticksPict,StimC,A,0,25   A 1  1    RT 70
89 Worms_Pict,StimD,B,0,25   B 1  1    RT 45
90 CirclePict,StimB,B,25,0   B 1  1    RT 58
91 CirclePict,StimB,A,25,0   B 0  1    RT 39
92 SticksPict,StimC,A,0,25   A 1  1    RT 42
93 Green_Pict,StimA,A,25,0   A 1  1    RT 44
94 Worms_Pict,StimD,B,0,25   B 1  1    RT 43
95 CirclePict,StimB,B,25,0   B 1  1    RT 41
96 Worms_Pict,StimD,B,0,25   B 1  1    RT 37
97 SticksPict,StimC,B,0,25   A 0  1    RT 48
98 Green_Pict,StimA,B,25,0   A 0  1    RT 41
99 Worms_Pict,StimD,B,0,25   B 1  1    RT 46
100 CirclePict,StimB,B,25,0   B 1  1    RT 33
101 Worms_Pict,StimD,B,0,25   B 1  1    RT 35
102 CirclePict,StimB,A,25,0   B 0  1    RT 35
103 SticksPict,StimC,A,0,25   A 1  1    RT 118
104 SticksPict,StimC,B,0,25   A 0  1    RT 66
105 Green_Pict,StimA,B,25,0   A 0  1    RT 57
106 CirclePict,StimB,B,25,0   B 1  1    RT 43
107 CirclePict,StimB,B,25,0   B 1  1    RT 31
108 Green_Pict,StimA,A,25,0   A 1  1    RT 69
109 Green_Pict,StimA,A,25,0   A 1  1    RT 36
110 SticksPict,StimC,A,0,25   B 0  0    RT 49
111 Worms_Pict,StimD,A,0,25   B 0  1    RT 39
112 SticksPict,StimC,A,0,25   A 1  1    RT 96
113 CirclePict,StimB,B,25,0   B 1  1    RT 54
114 Green_Pict,StimA,A,25,0   A 1  1    RT 62
115 CirclePict,StimB,B,25,0   B 1  1    RT 31
116 SticksPict,StimC,A,0,25   B 0  0    RT 35
117 CirclePict,StimB,B,25,0   B 1  1    RT 52
118 Worms_Pict,StimD,A,0,25   B 0  1    RT 40
119 Green_Pict,StimA,A,25,0   B 0  0    RT 33
120 SticksPict,StimC,A,0,25   B 0  0    RT 121
121 CirclePict,StimB,A,25,0   B 0  1    RT 40
122 CirclePict,StimB,B,25,0   B 1  1    RT 24
123 Worms_Pict,StimD,A,0,25   B 0  1    RT 145
124 Worms_Pict,StimD,B,0,25   B 1  1    RT 43
125 Green_Pict,StimA,A,25,0   A 1  1    RT 49
126 SticksPict,StimC,A,0,25   A 1  1    RT 70
127 SticksPict,StimC,A,0,25   A 1  1    RT 67
128 CirclePict,StimB,B,25,0   B 1  1    RT 47
129 Green_Pict,StimA,B,25,0   A 0  1    RT 63
130 CirclePict,StimB,B,25,0   B 1  1    RT 62
131 SticksPict,StimC,A,0,25   A 1  1    RT 88
132 Green_Pict,StimA,A,25,0   A 1  1    RT 49
133 Worms_Pict,StimD,B,0,25   B 1  1    RT 82
134 SticksPict,StimC,A,0,25   A 1  1    RT 137
135 CirclePict,StimB,B,25,0   B 1  1    RT 41
136 CirclePict,StimB,B,25,0   B 1  1    RT 35
137 Worms_Pict,StimD,B,0,25   B 1  1    RT 43
138 Worms_Pict,StimD,B,0,25   B 1  1    RT 35
139 CirclePict,StimB,B,25,0   B 1  1    RT 44
140 Worms_Pict,StimD,B,0,25   B 1  1    RT 36
141 Green_Pict,StimA,A,25,0   A 1  1    RT 64
142 Green_Pict,StimA,A,25,0   A 1  1    RT 42
143 Green_Pict,StimA,A,25,0   A 1  1    RT 35
144 SticksPict,StimC,A,0,25   A 1  1    RT 136
145 CirclePict,StimB,B,25,0   B 1  1    RT 39
146 Green_Pict,StimA,A,25,0   A 1  1    RT 51
147 SticksPict,StimC,B,0,25   A 0  1    RT 35
148 Worms_Pict,StimD,B,0,25   B 1  1    RT 51
149 SticksPict,StimC,B,0,25   A 0  1    RT 69
150 SticksPict,StimC,A,0,25   A 1  1    RT 73
151 SticksPict,StimC,A,0,25   A 1  1    RT 33
152 Green_Pict,StimA,A,25,0   A 1  1    RT 42
153 Worms_Pict,StimD,B,0,25   B 1  1    RT 56
154 SticksPict,StimC,A,0,25   A 1  1    RT 40
155 Worms_Pict,StimD,B,0,25   B 1  1    RT 44
156 Green_Pict,StimA,B,25,0   A 0  1    RT 34
157 CirclePict,StimB,A,25,0   B 0  1    RT 40
158 Green_Pict,StimA,A,25,0   A 1  1    RT 34
159 Worms_Pict,StimD,A,0,25   B 0  1    RT 42
160 CirclePict,StimB,B,25,0   B 1  1    RT 34


Total AB Correct = 63 (78.75% correct)
Total CD Correct = 57 (71.25% correct)
Total AB optimal = 79 (98.75% optimal)
Total CD optimal = 73 (91.25% optimal)
Total points = 1500
