# Supplementary material for: Identifying the Basal Ganglia Network Model Markers for Medication-Induced Impulsivity in Parkinson's Disease Patients
Source: PLoS One. 2015 Jun 4;10(6):e0127542. doi: 10.1371/journal.pone.0127542 (PMC4456385; doi:10.1371/journal.pone.0127542)
Supplement: S4 File — (ZIP) [file pone.0127542.s004.zip › SMat/Quarters_control new.doc]

Quarters
Subject ID: control

Key: A/B is subj response, 0/1 is correct?, 0/1 is optimal?
1 CirclePict,StimD,B,0,25   B 1  1    RT 126
2 Worms_Pict,StimC,A,0,25   A 1  1    RT 168
3 SticksPict,StimB,B,25,0   B 1  1    RT 82
4 CirclePict,StimD,B,0,25   A 0  0    RT 74
5 Green_Pict,StimA,A,25,0   B 0  0    RT 56
6 Green_Pict,StimA,A,25,0   B 0  0    RT 73
7 Green_Pict,StimA,A,25,0   A 1  1    RT 46
8 Green_Pict,StimA,B,25,0   B 1  0    RT 52
9 CirclePict,StimD,B,0,25   B 1  1    RT 53
10 CirclePict,StimD,B,0,25   A 0  0    RT 31
11 Worms_Pict,StimC,A,0,25   B 0  0    RT 43
12 CirclePict,StimD,B,0,25   B 1  1    RT 78
13 CirclePict,StimD,A,0,25   B 0  1    RT 19
14 Green_Pict,StimA,A,25,0   B 0  0    RT 46
15 SticksPict,StimB,B,25,0   A 0  0    RT 42
16 Green_Pict,StimA,B,25,0   A 0  1    RT 50
17 CirclePict,StimD,B,0,25   B 1  1    RT 39
18 CirclePict,StimD,A,0,25   B 0  1    RT 27
19 SticksPict,StimB,B,25,0   A 0  0    RT 35
20 SticksPict,StimB,A,25,0   A 1  0    RT 27
21 SticksPict,StimB,B,25,0   A 0  0    RT 62
22 Green_Pict,StimA,A,25,0   A 1  1    RT 48
23 SticksPict,StimB,B,25,0   A 0  0    RT 66
24 SticksPict,StimB,B,25,0   A 0  0    RT 26
25 Worms_Pict,StimC,A,0,25   A 1  1    RT 38
26 Worms_Pict,StimC,A,0,25   A 1  1    RT 28
27 Worms_Pict,StimC,A,0,25   A 1  1    RT 29
28 Green_Pict,StimA,A,25,0   A 1  1    RT 32
29 Worms_Pict,StimC,B,0,25   A 0  1    RT 31
30 SticksPict,StimB,A,25,0   B 0  1    RT 38
31 Green_Pict,StimA,A,25,0   B 0  0    RT 34
32 Worms_Pict,StimC,A,0,25   B 0  0    RT 30
33 Worms_Pict,StimC,A,0,25   A 1  1    RT 27
34 SticksPict,StimB,B,25,0   A 0  0    RT 23
35 Green_Pict,StimA,A,25,0   A 1  1    RT 18
36 CirclePict,StimD,B,0,25   A 0  0    RT 32
37 SticksPict,StimB,B,25,0   B 1  1    RT 27
38 Worms_Pict,StimC,A,0,25   A 1  1    RT 22
39 CirclePict,StimD,B,0,25   B 1  1    RT 27
40 Worms_Pict,StimC,B,0,25   B 1  0    RT 33
41 CirclePict,StimD,B,0,25   B 1  1    RT 25
42 Green_Pict,StimA,A,25,0   B 0  0    RT 28
43 Worms_Pict,StimC,A,0,25   B 0  0    RT 11
44 SticksPict,StimB,B,25,0   A 0  0    RT 11
45 Worms_Pict,StimC,A,0,25   A 1  1    RT 18
46 Worms_Pict,StimC,A,0,25   A 1  1    RT 29
47 CirclePict,StimD,A,0,25   B 0  1    RT 33
48 Worms_Pict,StimC,A,0,25   B 0  0    RT 36
49 SticksPict,StimB,B,25,0   B 1  1    RT 19
50 CirclePict,StimD,A,0,25   B 0  1    RT 19
51 Worms_Pict,StimC,B,0,25   B 1  0    RT 21
52 SticksPict,StimB,B,25,0   A 0  0    RT 17
53 CirclePict,StimD,B,0,25   A 0  0    RT 24
54 Worms_Pict,StimC,A,0,25   B 0  0    RT 22
55 SticksPict,StimB,B,25,0   A 0  0    RT 18
56 Worms_Pict,StimC,A,0,25   A 1  1    RT 16
57 SticksPict,StimB,B,25,0   A 0  0    RT 16
58 Green_Pict,StimA,A,25,0   A 1  1    RT 16
59 CirclePict,StimD,B,0,25   A 0  0    RT 16
60 SticksPict,StimB,B,25,0   A 0  0    RT 25
61 Green_Pict,StimA,A,25,0   B 0  0    RT 21
62 Worms_Pict,StimC,A,0,25   A 1  1    RT 30
63 Green_Pict,StimA,A,25,0   A 1  1    RT 40
64 Green_Pict,StimA,B,25,0   B 1  0    RT 54
65 CirclePict,StimD,B,0,25   B 1  1    RT 41
66 Green_Pict,StimA,A,25,0   A 1  1    RT 56
67 SticksPict,StimB,B,25,0   A 0  0    RT 55
68 Worms_Pict,StimC,B,0,25   B 1  0    RT 32
69 CirclePict,StimD,B,0,25   B 1  1    RT 46
70 CirclePict,StimD,B,0,25   B 1  1    RT 53
71 CirclePict,StimD,B,0,25   B 1  1    RT 29
72 Green_Pict,StimA,A,25,0   A 1  1    RT 47
73 SticksPict,StimB,A,25,0   B 0  1    RT 33
74 Green_Pict,StimA,A,25,0   A 1  1    RT 34
75 CirclePict,StimD,B,0,25   B 1  1    RT 24
76 Worms_Pict,StimC,A,0,25   B 0  0    RT 36
77 Green_Pict,StimA,B,25,0   A 0  1    RT 27
78 SticksPict,StimB,A,25,0   B 0  1    RT 34
79 Green_Pict,StimA,A,25,0   A 1  1    RT 37
80 SticksPict,StimB,B,25,0   B 1  1    RT 34
81 Green_Pict,StimA,A,25,0   A 1  1    RT 24
82 CirclePict,StimD,B,0,25   B 1  1    RT 18
83 CirclePict,StimD,B,0,25   B 1  1    RT 17
84 Green_Pict,StimA,A,25,0   A 1  1    RT 37
85 SticksPict,StimB,B,25,0   B 1  1    RT 22
86 SticksPict,StimB,B,25,0   B 1  1    RT 29
87 Worms_Pict,StimC,A,0,25   A 1  1    RT 61
88 SticksPict,StimB,B,25,0   B 1  1    RT 32
89 Worms_Pict,StimC,A,0,25   B 0  0    RT 46
90 Worms_Pict,StimC,B,0,25   A 0  1    RT 59
91 Green_Pict,StimA,A,25,0   B 0  0    RT 30
92 Green_Pict,StimA,A,25,0   A 1  1    RT 23
93 Worms_Pict,StimC,A,0,25   A 1  1    RT 43
94 CirclePict,StimD,B,0,25   A 0  0    RT 15
95 SticksPict,StimB,A,25,0   B 0  1    RT 29
96 Worms_Pict,StimC,B,0,25   A 0  1    RT 35
97 CirclePict,StimD,B,0,25   A 0  0    RT 40
98 Green_Pict,StimA,A,25,0   A 1  1    RT 36
99 Worms_Pict,StimC,A,0,25   A 1  1    RT 40
100 Green_Pict,StimA,B,25,0   A 0  1    RT 31
101 Green_Pict,StimA,B,25,0   A 0  1    RT 37
102 Green_Pict,StimA,A,25,0   A 1  1    RT 20
103 SticksPict,StimB,B,25,0   B 1  1    RT 29
104 CirclePict,StimD,B,0,25   B 1  1    RT 52
105 CirclePict,StimD,A,0,25   B 0  1    RT 27
106 SticksPict,StimB,B,25,0   B 1  1    RT 41
107 CirclePict,StimD,B,0,25   A 0  0    RT 36
108 Worms_Pict,StimC,A,0,25   B 0  0    RT 35
109 Green_Pict,StimA,A,25,0   A 1  1    RT 33
110 SticksPict,StimB,B,25,0   A 0  0    RT 36
111 Worms_Pict,StimC,A,0,25   A 1  1    RT 35
112 SticksPict,StimB,B,25,0   B 1  1    RT 52
113 SticksPict,StimB,B,25,0   B 1  1    RT 35
114 CirclePict,StimD,B,0,25   A 0  0    RT 40
115 SticksPict,StimB,A,25,0   B 0  1    RT 31
116 CirclePict,StimD,B,0,25   A 0  0    RT 38
117 Worms_Pict,StimC,A,0,25   B 0  0    RT 23
118 Worms_Pict,StimC,A,0,25   A 1  1    RT 36
119 CirclePict,StimD,A,0,25   B 0  1    RT 54
120 Green_Pict,StimA,A,25,0   A 1  1    RT 41
121 CirclePict,StimD,B,0,25   A 0  0    RT 49
122 CirclePict,StimD,B,0,25   A 0  0    RT 48
123 SticksPict,StimB,A,25,0   B 0  1    RT 40
124 Worms_Pict,StimC,A,0,25   A 1  1    RT 44
125 SticksPict,StimB,B,25,0   B 1  1    RT 37
126 Worms_Pict,StimC,A,0,25   A 1  1    RT 46
127 SticksPict,StimB,B,25,0   B 1  1    RT 45
128 SticksPict,StimB,B,25,0   A 0  0    RT 72
129 CirclePict,StimD,A,0,25   A 1  0    RT 79
130 Worms_Pict,StimC,B,0,25   A 0  1    RT 45
131 SticksPict,StimB,B,25,0   B 1  1    RT 31
132 Worms_Pict,StimC,A,0,25   B 0  0    RT 65
133 Worms_Pict,StimC,A,0,25   A 1  1    RT 53
134 Worms_Pict,StimC,A,0,25   A 1  1    RT 52
135 Worms_Pict,StimC,A,0,25   A 1  1    RT 64
136 Green_Pict,StimA,B,25,0   A 0  1    RT 35
137 CirclePict,StimD,B,0,25   A 0  0    RT 18
138 CirclePict,StimD,B,0,25   B 1  1    RT 29
139 CirclePict,StimD,B,0,25   B 1  1    RT 58
140 Green_Pict,StimA,A,25,0   A 1  1    RT 38
141 Green_Pict,StimA,A,25,0   A 1  1    RT 76
142 CirclePict,StimD,B,0,25   B 1  1    RT 42
143 Worms_Pict,StimC,B,0,25   B 1  0    RT 34
144 Worms_Pict,StimC,A,0,25   B 0  0    RT 19
145 CirclePict,StimD,B,0,25   A 0  0    RT 26
146 Green_Pict,StimA,A,25,0   B 0  0    RT 30
147 SticksPict,StimB,A,25,0   A 1  0    RT 48
148 Green_Pict,StimA,A,25,0   A 1  1    RT 42
149 CirclePict,StimD,B,0,25   A 0  0    RT 32
150 SticksPict,StimB,B,25,0   A 0  0    RT 32
151 CirclePict,StimD,A,0,25   A 1  0    RT 32
152 Worms_Pict,StimC,A,0,25   B 0  0    RT 45
153 Green_Pict,StimA,A,25,0   A 1  1    RT 17
154 SticksPict,StimB,B,25,0   A 0  0    RT 18
155 SticksPict,StimB,B,25,0   B 1  1    RT 16
156 Green_Pict,StimA,A,25,0   A 1  1    RT 19
157 Green_Pict,StimA,A,25,0   A 1  1    RT 33
158 SticksPict,StimB,B,25,0   B 1  1    RT 39
159 Green_Pict,StimA,A,25,0   A 1  1    RT 48
160 Green_Pict,StimA,B,25,0   A 0  1    RT 38


Total AB Correct = 44 (55% correct)
Total CD Correct = 43 (53.75% correct)
Total AB optimal = 52 (65% optimal)
Total CD optimal = 47 (58.75% optimal)
Total points = 675
