# Supplementary material for: Identifying the Basal Ganglia Network Model Markers for Medication-Induced Impulsivity in Parkinson's Disease Patients
Source: PLoS One. 2015 Jun 4;10(6):e0127542. doi: 10.1371/journal.pone.0127542 (PMC4456385; doi:10.1371/journal.pone.0127542)
Supplement: S4 File — (ZIP) [file pone.0127542.s004.zip › SMat/Quarters_controls 2.doc]

Quarters
Subject ID: controls
Stimuli:
A = SticksPict B= Green_Pict
C = Worms_Pict C= CirclePict
Stim A is class A 80% of trials; Stim B is class A 20% of trials
    win = 25 points, lose is 0
Stim C is class A 80% of trials; Stim D is class A 20% of trials
    win = 0, lose = 25 points


Key: A/B is subj response, 0/1 is correct?, 0/1 is optimal?
1 Worms_Pict,StimC,A,0,25   B 0  0    RT 348
2 Worms_Pict,StimC,A,0,25   B 0  0    RT 118
3 SticksPict,StimA,B,25,0   A 0  1    RT 73
4 Green_Pict,StimB,B,25,0   B 1  1    RT 94
5 SticksPict,StimA,B,25,0   B 1  0    RT 84
6 CirclePict,StimD,B,0,25   A 0  0    RT 96
7 CirclePict,StimD,B,0,25   B 1  1    RT 102
8 Green_Pict,StimB,B,25,0   A 0  0    RT 153
9 Worms_Pict,StimC,B,0,25   A 0  1    RT 94
10 CirclePict,StimD,B,0,25   B 1  1    RT 62
11 SticksPict,StimA,A,25,0   A 1  1    RT 94
12 Worms_Pict,StimC,A,0,25   B 0  0    RT 78
13 Worms_Pict,StimC,A,0,25   B 0  0    RT 75
14 Worms_Pict,StimC,A,0,25   A 1  1    RT 59
15 Green_Pict,StimB,A,25,0   B 0  1    RT 60
16 Worms_Pict,StimC,A,0,25   A 1  1    RT 52
17 CirclePict,StimD,A,0,25   B 0  1    RT 49
18 SticksPict,StimA,A,25,0   A 1  1    RT 50
19 CirclePict,StimD,B,0,25   B 1  1    RT 55
20 Green_Pict,StimB,B,25,0   B 1  1    RT 74
21 Green_Pict,StimB,B,25,0   A 0  0    RT 57
22 CirclePict,StimD,B,0,25   B 1  1    RT 61
23 Green_Pict,StimB,B,25,0   A 0  0    RT 49
24 SticksPict,StimA,A,25,0   A 1  1    RT 47
25 Worms_Pict,StimC,A,0,25   A 1  1    RT 45
26 CirclePict,StimD,A,0,25   A 1  0    RT 59
27 SticksPict,StimA,A,25,0   B 0  0    RT 75
28 SticksPict,StimA,A,25,0   A 1  1    RT 61
29 CirclePict,StimD,B,0,25   B 1  1    RT 35
30 Green_Pict,StimB,B,25,0   A 0  0    RT 38
31 CirclePict,StimD,B,0,25   B 1  1    RT 150
32 SticksPict,StimA,A,25,0   A 1  1    RT 49
33 Green_Pict,StimB,B,25,0   B 1  1    RT 28
34 CirclePict,StimD,B,0,25   B 1  1    RT 41
35 Green_Pict,StimB,A,25,0   A 1  0    RT 48
36 SticksPict,StimA,A,25,0   B 0  0    RT 38
37 Worms_Pict,StimC,B,0,25   A 0  1    RT 24
38 SticksPict,StimA,A,25,0   B 0  0    RT 49
39 Green_Pict,StimB,B,25,0   A 0  0    RT 30
40 Worms_Pict,StimC,A,0,25   B 0  0    RT 57
41 Worms_Pict,StimC,A,0,25   A 1  1    RT 52
42 Worms_Pict,StimC,A,0,25   B 0  0    RT 63
43 CirclePict,StimD,B,0,25   B 1  1    RT 46
44 SticksPict,StimA,A,25,0   A 1  1    RT 31
45 SticksPict,StimA,B,25,0   B 1  0    RT 45
46 Worms_Pict,StimC,A,0,25   A 1  1    RT 53
47 Worms_Pict,StimC,A,0,25   B 0  0    RT 39
48 Green_Pict,StimB,B,25,0   B 1  1    RT 49
49 SticksPict,StimA,A,25,0   A 1  1    RT 38
50 Worms_Pict,StimC,A,0,25   A 1  1    RT 58
51 Worms_Pict,StimC,A,0,25   A 1  1    RT 28
52 SticksPict,StimA,A,25,0   B 0  0    RT 65
53 CirclePict,StimD,B,0,25   B 1  1    RT 56
54 Green_Pict,StimB,B,25,0   A 0  0    RT 50
55 Green_Pict,StimB,B,25,0   A 0  0    RT 75
56 Green_Pict,StimB,B,25,0   B 1  1    RT 65
57 Worms_Pict,StimC,A,0,25   A 1  1    RT 51
58 SticksPict,StimA,A,25,0   A 1  1    RT 59
59 CirclePict,StimD,B,0,25   A 0  0    RT 49
60 Worms_Pict,StimC,A,0,25   A 1  1    RT 58
61 CirclePict,StimD,B,0,25   B 1  1    RT 55
62 SticksPict,StimA,A,25,0   A 1  1    RT 46
63 SticksPict,StimA,B,25,0   B 1  0    RT 37
64 Green_Pict,StimB,B,25,0   B 1  1    RT 69
65 CirclePict,StimD,B,0,25   B 1  1    RT 46
66 SticksPict,StimA,A,25,0   A 1  1    RT 60
67 CirclePict,StimD,A,0,25   B 0  1    RT 44
68 Green_Pict,StimB,B,25,0   B 1  1    RT 64
69 Green_Pict,StimB,A,25,0   A 1  0    RT 45
70 CirclePict,StimD,B,0,25   A 0  0    RT 65
71 Green_Pict,StimB,B,25,0   B 1  1    RT 49
72 Worms_Pict,StimC,B,0,25   A 0  1    RT 49
73 SticksPict,StimA,A,25,0   A 1  1    RT 41
74 Worms_Pict,StimC,B,0,25   B 1  0    RT 56
75 SticksPict,StimA,A,25,0   B 0  0    RT 58
76 CirclePict,StimD,A,0,25   B 0  1    RT 48
77 CirclePict,StimD,B,0,25   A 0  0    RT 41
78 CirclePict,StimD,B,0,25   B 1  1    RT 35
79 Green_Pict,StimB,A,25,0   A 1  0    RT 65
80 Green_Pict,StimB,B,25,0   B 1  1    RT 25
81 SticksPict,StimA,B,25,0   A 0  1    RT 55
82 SticksPict,StimA,A,25,0   B 0  0    RT 28
83 Worms_Pict,StimC,A,0,25   A 1  1    RT 54
84 SticksPict,StimA,A,25,0   A 1  1    RT 57
85 Worms_Pict,StimC,A,0,25   A 1  1    RT 67
86 Worms_Pict,StimC,A,0,25   B 0  0    RT 32
87 CirclePict,StimD,B,0,25   B 1  1    RT 54
88 Worms_Pict,StimC,B,0,25   A 0  1    RT 37
89 Green_Pict,StimB,B,25,0   B 1  1    RT 59
90 CirclePict,StimD,A,0,25   B 0  1    RT 49
91 Green_Pict,StimB,A,25,0   A 1  0    RT 53
92 Green_Pict,StimB,B,25,0   B 1  1    RT 47
93 Green_Pict,StimB,B,25,0   B 1  1    RT 62
94 CirclePict,StimD,B,0,25   B 1  1    RT 59
95 SticksPict,StimA,A,25,0   A 1  1    RT 43
96 CirclePict,StimD,B,0,25   B 1  1    RT 41
97 Green_Pict,StimB,B,25,0   A 0  0    RT 52
98 CirclePict,StimD,B,0,25   B 1  1    RT 38
99 CirclePict,StimD,B,0,25   A 0  0    RT 50
100 Worms_Pict,StimC,A,0,25   A 1  1    RT 36
101 SticksPict,StimA,A,25,0   A 1  1    RT 61
102 Green_Pict,StimB,B,25,0   B 1  1    RT 31
103 Worms_Pict,StimC,B,0,25   A 0  1    RT 49
104 Worms_Pict,StimC,A,0,25   B 0  0    RT 34
105 Green_Pict,StimB,B,25,0   B 1  1    RT 42
106 CirclePict,StimD,A,0,25   B 0  1    RT 65
107 CirclePict,StimD,B,0,25   A 0  0    RT 32
108 SticksPict,StimA,B,25,0   A 0  1    RT 35
109 SticksPict,StimA,A,25,0   B 0  0    RT 36
110 Green_Pict,StimB,A,25,0   B 0  1    RT 46
111 Worms_Pict,StimC,A,0,25   A 1  1    RT 55
112 SticksPict,StimA,A,25,0   A 1  1    RT 46
113 Green_Pict,StimB,B,25,0   B 1  1    RT 36
114 Worms_Pict,StimC,A,0,25   A 1  1    RT 41
115 Green_Pict,StimB,B,25,0   B 1  1    RT 43
116 SticksPict,StimA,A,25,0   A 1  1    RT 42
117 Worms_Pict,StimC,A,0,25   A 1  1    RT 52
118 CirclePict,StimD,B,0,25   B 1  1    RT 43
119 SticksPict,StimA,A,25,0   A 1  1    RT 46
120 CirclePict,StimD,B,0,25   B 1  1    RT 53
121 Green_Pict,StimB,B,25,0   B 1  1    RT 43
122 SticksPict,StimA,B,25,0   A 0  1    RT 40
123 Worms_Pict,StimC,A,0,25   B 0  0    RT 80
124 SticksPict,StimA,A,25,0   A 1  1    RT 35
125 CirclePict,StimD,A,0,25   B 0  1    RT 44
126 Worms_Pict,StimC,A,0,25   A 1  1    RT 43
127 Green_Pict,StimB,A,25,0   B 0  1    RT 41
128 CirclePict,StimD,B,0,25   A 0  0    RT 51
129 Green_Pict,StimB,B,25,0   B 1  1    RT 32
130 Green_Pict,StimB,B,25,0   B 1  1    RT 42
131 CirclePict,StimD,B,0,25   B 1  1    RT 42
132 Worms_Pict,StimC,A,0,25   A 1  1    RT 57
133 Green_Pict,StimB,A,25,0   B 0  1    RT 43
134 Worms_Pict,StimC,A,0,25   B 0  0    RT 55
135 Green_Pict,StimB,B,25,0   B 1  1    RT 44
136 CirclePict,StimD,B,0,25   B 1  1    RT 50
137 CirclePict,StimD,B,0,25   A 0  0    RT 56
138 SticksPict,StimA,A,25,0   A 1  1    RT 25
139 Green_Pict,StimB,B,25,0   B 1  1    RT 67
140 CirclePict,StimD,B,0,25   B 1  1    RT 67
141 SticksPict,StimA,A,25,0   A 1  1    RT 38
142 Worms_Pict,StimC,A,0,25   A 1  1    RT 52
143 Green_Pict,StimB,B,25,0   B 1  1    RT 33
144 Green_Pict,StimB,B,25,0   A 0  0    RT 44
145 SticksPict,StimA,A,25,0   A 1  1    RT 42
146 Green_Pict,StimB,B,25,0   B 1  1    RT 36
147 CirclePict,StimD,B,0,25   B 1  1    RT 51
148 Worms_Pict,StimC,B,0,25   A 0  1    RT 51
149 SticksPict,StimA,B,25,0   A 0  1    RT 40
150 SticksPict,StimA,A,25,0   A 1  1    RT 58
151 CirclePict,StimD,B,0,25   B 1  1    RT 49
152 Worms_Pict,StimC,A,0,25   A 1  1    RT 46
153 SticksPict,StimA,A,25,0   A 1  1    RT 57
154 Worms_Pict,StimC,A,0,25   A 1  1    RT 46
155 SticksPict,StimA,A,25,0   A 1  1    RT 47
156 CirclePict,StimD,A,0,25   B 0  1    RT 54
157 Worms_Pict,StimC,B,0,25   A 0  1    RT 47
158 CirclePict,StimD,B,0,25   B 1  1    RT 34
159 Worms_Pict,StimC,A,0,25   A 1  1    RT 46
160 SticksPict,StimA,A,25,0   A 1  1    RT 53

Total AB skipped = 0
Total CD skipped = 0

Total AB Correct = 55 of 80 (68.75% correct)
Total CD Correct = 47 of 80 (58.75% correct)
Total AB optimal = 57 of 80 (71.25% optimal)
Total CD optimal = 59 of 80 (73.75% optimal)
Total points = 1050
