# Supplementary material for: Identifying the Basal Ganglia Network Model Markers for Medication-Induced Impulsivity in Parkinson's Disease Patients
Source: PLoS One. 2015 Jun 4;10(6):e0127542. doi: 10.1371/journal.pone.0127542 (PMC4456385; doi:10.1371/journal.pone.0127542)
Supplement: S4 File — (ZIP) [file pone.0127542.s004.zip › SMat/Quarters_controls 61.doc]

Quarters7
Subject ID: controls
Stimuli:
A = SticksPict B= Worms_Pict
C = CirclePict C= Green_Pict
Stim A is class A 80% of trials; Stim B is class A 20% of trials
    win = 25 points, lose is 0
Stim C is class A 80% of trials; Stim D is class A 20% of trials
    win = 0, lose = 25 points


Key: A/B is subj response, 0/1 is correct?, 0/1 is optimal?
1 Green_Pict,StimD,A,0,25   B 0  1    RT 1005
2 Worms_Pict,StimB,B,25,0   B 1  1    RT 196
3 SticksPict,StimA,A,25,0   A 1  1    RT 191
4 Green_Pict,StimD,B,0,25   B 1  1    RT 199
5 SticksPict,StimA,A,25,0   B 0  0    RT 177
6 CirclePict,StimC,A,0,25   B 0  0    RT 399
7 Green_Pict,StimD,B,0,25   A 0  0    RT 86
8 Green_Pict,StimD,B,0,25   A 0  0    RT 115
9 SticksPict,StimA,A,25,0   B 0  0    RT 82
10 Worms_Pict,StimB,B,25,0   A 0  0    RT 88
11 CirclePict,StimC,A,0,25   A 1  1    RT 50
12 SticksPict,StimA,A,25,0   B 0  0    RT 91
13 Green_Pict,StimD,B,0,25   A 0  0    RT 218
14 Green_Pict,StimD,A,0,25   B 0  1    RT 44
15 Worms_Pict,StimB,A,25,0   B 0  1    RT 116
16 Green_Pict,StimD,B,0,25   A 0  0    RT 67
17 Worms_Pict,StimB,B,25,0   A 0  0    RT 79
18 SticksPict,StimA,B,25,0   B 1  0    RT 67
19 SticksPict,StimA,A,25,0   A 1  1    RT 91
20 CirclePict,StimC,A,0,25   A 1  1    RT 158
21 Worms_Pict,StimB,B,25,0   A 0  0    RT 59
22 CirclePict,StimC,A,0,25   B 0  0    RT 52
23 Green_Pict,StimD,B,0,25   B 1  1    RT 53
24 CirclePict,StimC,A,0,25   A 1  1    RT 53
25 Green_Pict,StimD,B,0,25   B 1  1    RT 111
26 Worms_Pict,StimB,B,25,0   B 1  1    RT 115
27 CirclePict,StimC,B,0,25   A 0  1    RT 198
28 SticksPict,StimA,A,25,0   B 0  0    RT 52
29 Worms_Pict,StimB,B,25,0   B 1  1    RT 28
30 Green_Pict,StimD,B,0,25   A 0  0    RT 89
31 Worms_Pict,StimB,B,25,0   B 1  1    RT 44
32 Worms_Pict,StimB,B,25,0   B 1  1    RT 48
33 CirclePict,StimC,A,0,25   A 1  1    RT 83
34 SticksPict,StimA,A,25,0   B 0  0    RT 54
35 SticksPict,StimA,A,25,0   A 1  1    RT 55
36 CirclePict,StimC,A,0,25   A 1  1    RT 82
37 SticksPict,StimA,B,25,0   B 1  0    RT 132
38 Worms_Pict,StimB,A,25,0   B 0  1    RT 164
39 CirclePict,StimC,A,0,25   A 1  1    RT 92
40 CirclePict,StimC,B,0,25   A 0  1    RT 385
41 CirclePict,StimC,A,0,25   B 0  0    RT 52
42 CirclePict,StimC,B,0,25   A 0  1    RT 63
43 Green_Pict,StimD,B,0,25   B 1  1    RT 44
44 SticksPict,StimA,A,25,0   B 0  0    RT 82
45 Worms_Pict,StimB,B,25,0   B 1  1    RT 67
46 CirclePict,StimC,A,0,25   B 0  0    RT 90
47 SticksPict,StimA,A,25,0   A 1  1    RT 105
48 Green_Pict,StimD,B,0,25   B 1  1    RT 70
49 SticksPict,StimA,A,25,0   B 0  0    RT 80
50 Green_Pict,StimD,A,0,25   B 0  1    RT 46
51 CirclePict,StimC,A,0,25   B 0  0    RT 55
52 Green_Pict,StimD,B,0,25   B 1  1    RT 54
53 SticksPict,StimA,A,25,0   A 1  1    RT 76
54 SticksPict,StimA,B,25,0   B 1  0    RT 88
55 CirclePict,StimC,A,0,25   A 1  1    RT 66
56 CirclePict,StimC,A,0,25   A 1  1    RT 52
57 Worms_Pict,StimB,B,25,0   B 1  1    RT 36
58 Worms_Pict,StimB,A,25,0   B 0  1    RT 35
59 Worms_Pict,StimB,B,25,0   B 1  1    RT 88
60 Green_Pict,StimD,A,0,25   A 1  0    RT 89
61 Worms_Pict,StimB,B,25,0   B 1  1    RT 81
62 SticksPict,StimA,A,25,0   B 0  0    RT 82
63 Worms_Pict,StimB,B,25,0   B 1  1    RT 47
64 Worms_Pict,StimB,B,25,0   A 0  0    RT 86
65 Green_Pict,StimD,B,0,25   B 1  1    RT 63
66 Worms_Pict,StimB,A,25,0   B 0  1    RT 44
67 CirclePict,StimC,A,0,25   A 1  1    RT 129
68 Worms_Pict,StimB,B,25,0   B 1  1    RT 45
69 Worms_Pict,StimB,B,25,0   B 1  1    RT 73
70 SticksPict,StimA,A,25,0   A 1  1    RT 103
71 CirclePict,StimC,B,0,25   B 1  0    RT 190
72 Green_Pict,StimD,B,0,25   B 1  1    RT 55
73 Green_Pict,StimD,B,0,25   A 0  0    RT 57
74 CirclePict,StimC,A,0,25   B 0  0    RT 50
75 SticksPict,StimA,A,25,0   A 1  1    RT 50
76 Green_Pict,StimD,B,0,25   B 1  1    RT 46
77 SticksPict,StimA,B,25,0   B 1  0    RT 50
78 CirclePict,StimC,A,0,25   B 0  0    RT 47
79 SticksPict,StimA,A,25,0   B 0  0    RT 42
80 Green_Pict,StimD,B,0,25   B 1  1    RT 33
81 SticksPict,StimA,A,25,0   A 1  1    RT 46
82 CirclePict,StimC,A,0,25   B 0  0    RT 54
83 SticksPict,StimA,B,25,0   B 1  0    RT 48
84 CirclePict,StimC,A,0,25   A 1  1    RT 42
85 Worms_Pict,StimB,B,25,0   B 1  1    RT 36
86 Worms_Pict,StimB,A,25,0   B 0  1    RT 33
87 CirclePict,StimC,B,0,25   A 0  1    RT 53
88 Worms_Pict,StimB,B,25,0   B 1  1    RT 41
89 Green_Pict,StimD,B,0,25   B 1  1    RT 31
90 SticksPict,StimA,A,25,0   B 0  0    RT 41
91 Green_Pict,StimD,B,0,25   B 1  1    RT 39
92 SticksPict,StimA,A,25,0   A 1  1    RT 45
93 SticksPict,StimA,B,25,0   B 1  0    RT 45
94 Worms_Pict,StimB,B,25,0   B 1  1    RT 32
95 CirclePict,StimC,A,0,25   B 0  0    RT 61
96 CirclePict,StimC,B,0,25   B 1  0    RT 69
97 CirclePict,StimC,A,0,25   B 0  0    RT 79
98 Green_Pict,StimD,B,0,25   B 1  1    RT 207
99 Green_Pict,StimD,A,0,25   B 0  1    RT 44
100 Green_Pict,StimD,B,0,25   B 1  1    RT 41
101 CirclePict,StimC,A,0,25   A 1  1    RT 125
102 Worms_Pict,StimB,B,25,0   B 1  1    RT 37
103 SticksPict,StimA,A,25,0   A 1  1    RT 47
104 Worms_Pict,StimB,B,25,0   B 1  1    RT 33
105 CirclePict,StimC,A,0,25   A 1  1    RT 46
106 CirclePict,StimC,A,0,25   B 0  0    RT 23
107 SticksPict,StimA,A,25,0   A 1  1    RT 55
108 Worms_Pict,StimB,A,25,0   B 0  1    RT 55
109 Worms_Pict,StimB,B,25,0   B 1  1    RT 34
110 SticksPict,StimA,A,25,0   B 0  0    RT 183
111 Worms_Pict,StimB,B,25,0   B 1  1    RT 34
112 Green_Pict,StimD,A,0,25   B 0  1    RT 44
113 Green_Pict,StimD,B,0,25   B 1  1    RT 43
114 Worms_Pict,StimB,B,25,0   B 1  1    RT 35
115 Green_Pict,StimD,B,0,25   B 1  1    RT 34
116 CirclePict,StimC,A,0,25   A 1  1    RT 150
117 SticksPict,StimA,A,25,0   A 1  1    RT 61
118 Green_Pict,StimD,B,0,25   B 1  1    RT 38
119 Green_Pict,StimD,B,0,25   B 1  1    RT 50
120 SticksPict,StimA,A,25,0   A 1  1    RT 48
121 Green_Pict,StimD,B,0,25   B 1  1    RT 38
122 SticksPict,StimA,A,25,0   B 0  0    RT 46
123 SticksPict,StimA,A,25,0   B 0  0    RT 37
124 SticksPict,StimA,A,25,0   A 1  1    RT 51
125 SticksPict,StimA,B,25,0   B 1  0    RT 51
126 CirclePict,StimC,A,0,25   A 1  1    RT 168
127 Green_Pict,StimD,B,0,25   B 1  1    RT 36
128 CirclePict,StimC,B,0,25   B 1  0    RT 98
129 SticksPict,StimA,B,25,0   A 0  1    RT 52
130 Worms_Pict,StimB,B,25,0   B 1  1    RT 36
131 Green_Pict,StimD,A,0,25   B 0  1    RT 74
132 Worms_Pict,StimB,B,25,0   B 1  1    RT 30
133 Green_Pict,StimD,B,0,25   B 1  1    RT 54
134 Worms_Pict,StimB,B,25,0   B 1  1    RT 35
135 SticksPict,StimA,A,25,0   A 1  1    RT 48
136 Worms_Pict,StimB,A,25,0   B 0  1    RT 29
137 Green_Pict,StimD,B,0,25   B 1  1    RT 79
138 CirclePict,StimC,A,0,25   A 1  1    RT 51
139 SticksPict,StimA,A,25,0   B 0  0    RT 53
140 CirclePict,StimC,A,0,25   B 0  0    RT 43
141 SticksPict,StimA,A,25,0   B 0  0    RT 45
142 CirclePict,StimC,A,0,25   A 1  1    RT 54
143 Worms_Pict,StimB,B,25,0   B 1  1    RT 37
144 Green_Pict,StimD,B,0,25   B 1  1    RT 29
145 SticksPict,StimA,A,25,0   A 1  1    RT 47
146 CirclePict,StimC,A,0,25   B 0  0    RT 56
147 Green_Pict,StimD,B,0,25   B 1  1    RT 27
148 CirclePict,StimC,A,0,25   B 0  0    RT 110
149 Green_Pict,StimD,A,0,25   B 0  1    RT 34
150 CirclePict,StimC,B,0,25   B 1  0    RT 52
151 Green_Pict,StimD,B,0,25   B 1  1    RT 37
152 Worms_Pict,StimB,B,25,0   B 1  1    RT 29
153 SticksPict,StimA,A,25,0   B 0  0    RT 27
154 Worms_Pict,StimB,A,25,0   B 0  1    RT 35
155 Worms_Pict,StimB,B,25,0   B 1  1    RT 32
156 Green_Pict,StimD,B,0,25   A 0  0    RT 53
157 CirclePict,StimC,A,0,25   A 1  1    RT 52
158 Worms_Pict,StimB,B,25,0   B 1  1    RT 26
159 Worms_Pict,StimB,B,25,0   B 1  1    RT 42
160 CirclePict,StimC,A,0,25   A 1  1    RT 62


Total AB Correct = 51 (63.75% correct)
Total CD Correct = 48 (60% correct)
Total AB optimal = 53 (66.25% optimal)
Total CD optimal = 54 (67.5% optimal)
Total points = 975
