# Supplementary material for: Identifying the Basal Ganglia Network Model Markers for Medication-Induced Impulsivity in Parkinson's Disease Patients
Source: PLoS One. 2015 Jun 4;10(6):e0127542. doi: 10.1371/journal.pone.0127542 (PMC4456385; doi:10.1371/journal.pone.0127542)
Supplement: S4 File — (ZIP) [file pone.0127542.s004.zip › SMat/Quarters_controls new.doc]

QuartersCF4
Subject ID: control

Key: A/B is subj response, 0/1 is correct?, 0/1 is optimal?
1 Green_Pict,StimC,B,0,25   A 0  1    RT 200
2 Worms_Pict,StimB,B,25,0   B 1  1    RT 280
3 Worms_Pict,StimB,B,25,0   B 1  1    RT 154
4 SticksPict,StimD,B,0,25   A 0  0    RT 82
5 Worms_Pict,StimB,A,25,0   B 0  1    RT 90
6 Green_Pict,StimC,B,0,25   B 1  0    RT 106
7 Green_Pict,StimC,A,0,25   B 0  0    RT 40
8 Green_Pict,StimC,A,0,25   B 0  0    RT 66
9 CirclePict,StimA,A,25,0   A 1  1    RT 149
10 CirclePict,StimA,B,25,0   A 0  1    RT 213
11 Worms_Pict,StimB,B,25,0   B 1  1    RT 74
12 Green_Pict,StimC,A,0,25   B 0  0    RT 97
13 Green_Pict,StimC,A,0,25   B 0  0    RT 96
14 CirclePict,StimA,A,25,0   A 1  1    RT 64
15 Worms_Pict,StimB,A,25,0   B 0  1    RT 49
16 CirclePict,StimA,A,25,0   A 1  1    RT 84
17 SticksPict,StimD,B,0,25   B 1  1    RT 140
18 SticksPict,StimD,B,0,25   B 1  1    RT 42
19 CirclePict,StimA,A,25,0   A 1  1    RT 41
20 Worms_Pict,StimB,B,25,0   B 1  1    RT 35
21 CirclePict,StimA,B,25,0   A 0  1    RT 43
22 Worms_Pict,StimB,B,25,0   B 1  1    RT 29
23 Green_Pict,StimC,A,0,25   A 1  1    RT 109
24 Worms_Pict,StimB,B,25,0   B 1  1    RT 28
25 SticksPict,StimD,A,0,25   B 0  1    RT 70
26 CirclePict,StimA,A,25,0   A 1  1    RT 33
27 SticksPict,StimD,B,0,25   B 1  1    RT 65
28 SticksPict,StimD,B,0,25   B 1  1    RT 57
29 Green_Pict,StimC,A,0,25   A 1  1    RT 90
30 CirclePict,StimA,A,25,0   A 1  1    RT 41
31 Worms_Pict,StimB,B,25,0   B 1  1    RT 41
32 SticksPict,StimD,A,0,25   B 0  1    RT 81
33 SticksPict,StimD,B,0,25   A 0  0    RT 47
34 SticksPict,StimD,B,0,25   B 1  1    RT 51
35 Worms_Pict,StimB,B,25,0   B 1  1    RT 36
36 Green_Pict,StimC,A,0,25   A 1  1    RT 67
37 CirclePict,StimA,A,25,0   A 1  1    RT 35
38 Green_Pict,StimC,A,0,25   A 1  1    RT 72
39 CirclePict,StimA,A,25,0   A 1  1    RT 31
40 SticksPict,StimD,B,0,25   A 0  0    RT 58
41 Green_Pict,StimC,B,0,25   A 0  1    RT 41
42 CirclePict,StimA,A,25,0   A 1  1    RT 55
43 Green_Pict,StimC,A,0,25   A 1  1    RT 47
44 Worms_Pict,StimB,A,25,0   B 0  1    RT 34
45 CirclePict,StimA,A,25,0   A 1  1    RT 31
46 SticksPict,StimD,B,0,25   B 1  1    RT 49
47 Worms_Pict,StimB,B,25,0   B 1  1    RT 35
48 Green_Pict,StimC,A,0,25   A 1  1    RT 70
49 CirclePict,StimA,A,25,0   A 1  1    RT 36
50 Worms_Pict,StimB,B,25,0   B 1  1    RT 36
51 SticksPict,StimD,B,0,25   B 1  1    RT 54
52 SticksPict,StimD,B,0,25   B 1  1    RT 51
53 Green_Pict,StimC,A,0,25   A 1  1    RT 43
54 Green_Pict,StimC,B,0,25   A 0  1    RT 93
55 Worms_Pict,StimB,B,25,0   B 1  1    RT 64
56 SticksPict,StimD,B,0,25   B 1  1    RT 61
57 SticksPict,StimD,B,0,25   B 1  1    RT 46
58 CirclePict,StimA,A,25,0   A 1  1    RT 58
59 Worms_Pict,StimB,B,25,0   B 1  1    RT 30
60 CirclePict,StimA,A,25,0   A 1  1    RT 43
61 SticksPict,StimD,B,0,25   B 1  1    RT 56
62 CirclePict,StimA,B,25,0   A 0  1    RT 48
63 SticksPict,StimD,B,0,25   B 1  1    RT 48
64 CirclePict,StimA,B,25,0   A 0  1    RT 32
65 Green_Pict,StimC,A,0,25   A 1  1    RT 52
66 Worms_Pict,StimB,B,25,0   B 1  1    RT 34
67 Worms_Pict,StimB,A,25,0   B 0  1    RT 41
68 CirclePict,StimA,A,25,0   A 1  1    RT 31
69 SticksPict,StimD,B,0,25   B 1  1    RT 49
70 Worms_Pict,StimB,B,25,0   B 1  1    RT 44
71 CirclePict,StimA,A,25,0   A 1  1    RT 48
72 SticksPict,StimD,A,0,25   B 0  1    RT 35
73 Green_Pict,StimC,A,0,25   A 1  1    RT 36
74 SticksPict,StimD,A,0,25   B 0  1    RT 36
75 CirclePict,StimA,A,25,0   A 1  1    RT 32
76 Green_Pict,StimC,A,0,25   A 1  1    RT 34
77 Green_Pict,StimC,A,0,25   A 1  1    RT 48
78 Worms_Pict,StimB,B,25,0   B 1  1    RT 42
79 Green_Pict,StimC,A,0,25   A 1  1    RT 39
80 Worms_Pict,StimB,B,25,0   B 1  1    RT 28
81 Green_Pict,StimC,B,0,25   A 0  1    RT 100
82 Worms_Pict,StimB,B,25,0   B 1  1    RT 32
83 CirclePict,StimA,A,25,0   A 1  1    RT 41
84 CirclePict,StimA,A,25,0   A 1  1    RT 33
85 SticksPict,StimD,B,0,25   B 1  1    RT 41
86 Worms_Pict,StimB,B,25,0   B 1  1    RT 32
87 Green_Pict,StimC,A,0,25   A 1  1    RT 33
88 SticksPict,StimD,B,0,25   B 1  1    RT 41
89 CirclePict,StimA,B,25,0   A 0  1    RT 30
90 Green_Pict,StimC,A,0,25   A 1  1    RT 43
91 SticksPict,StimD,B,0,25   B 1  1    RT 40
92 SticksPict,StimD,B,0,25   B 1  1    RT 47
93 Worms_Pict,StimB,B,25,0   B 1  1    RT 42
94 Worms_Pict,StimB,B,25,0   B 1  1    RT 31
95 SticksPict,StimD,A,0,25   B 0  1    RT 36
96 SticksPict,StimD,A,0,25   B 0  1    RT 47
97 CirclePict,StimA,B,25,0   A 0  1    RT 32
98 Green_Pict,StimC,A,0,25   A 1  1    RT 47
99 SticksPict,StimD,B,0,25   B 1  1    RT 50
100 Worms_Pict,StimB,B,25,0   B 1  1    RT 27
101 Worms_Pict,StimB,B,25,0   B 1  1    RT 28
102 SticksPict,StimD,B,0,25   B 1  1    RT 53
103 Worms_Pict,StimB,B,25,0   B 1  1    RT 31
104 Green_Pict,StimC,A,0,25   A 1  1    RT 39
105 CirclePict,StimA,A,25,0   A 1  1    RT 38
106 CirclePict,StimA,A,25,0   A 1  1    RT 28
107 Worms_Pict,StimB,A,25,0   B 0  1    RT 33
108 CirclePict,StimA,A,25,0   A 1  1    RT 31
109 CirclePict,StimA,A,25,0   A 1  1    RT 36
110 Green_Pict,StimC,B,0,25   A 0  1    RT 57
111 Worms_Pict,StimB,B,25,0   B 1  1    RT 29
112 SticksPict,StimD,B,0,25   B 1  1    RT 47
113 CirclePict,StimA,A,25,0   A 1  1    RT 70
114 CirclePict,StimA,A,25,0   A 1  1    RT 32
115 Green_Pict,StimC,A,0,25   A 1  1    RT 39
116 Green_Pict,StimC,A,0,25   A 1  1    RT 32
117 Green_Pict,StimC,A,0,25   A 1  1    RT 29
118 Worms_Pict,StimB,A,25,0   B 0  1    RT 27
119 SticksPict,StimD,B,0,25   B 1  1    RT 40
120 Green_Pict,StimC,A,0,25   A 1  1    RT 51
121 SticksPict,StimD,B,0,25   B 1  1    RT 31
122 Worms_Pict,StimB,B,25,0   B 1  1    RT 28
123 CirclePict,StimA,A,25,0   A 1  1    RT 35
124 CirclePict,StimA,A,25,0   A 1  1    RT 34
125 CirclePict,StimA,A,25,0   A 1  1    RT 33
126 SticksPict,StimD,B,0,25   B 1  1    RT 38
127 CirclePict,StimA,A,25,0   A 1  1    RT 70
128 CirclePict,StimA,B,25,0   A 0  1    RT 27
129 Worms_Pict,StimB,B,25,0   B 1  1    RT 25
130 CirclePict,StimA,B,25,0   A 0  1    RT 40
131 Worms_Pict,StimB,B,25,0   B 1  1    RT 29
132 SticksPict,StimD,A,0,25   B 0  1    RT 35
133 Worms_Pict,StimB,B,25,0   B 1  1    RT 29
134 Worms_Pict,StimB,B,25,0   B 1  1    RT 40
135 Green_Pict,StimC,A,0,25   A 1  1    RT 37
136 Green_Pict,StimC,A,0,25   A 1  1    RT 57
137 SticksPict,StimD,B,0,25   B 1  1    RT 35
138 SticksPict,StimD,B,0,25   B 1  1    RT 21
139 Green_Pict,StimC,B,0,25   A 0  1    RT 34
140 Green_Pict,StimC,A,0,25   A 1  1    RT 57
141 CirclePict,StimA,A,25,0   A 1  1    RT 35
142 CirclePict,StimA,A,25,0   A 1  1    RT 39
143 Worms_Pict,StimB,B,25,0   B 1  1    RT 45
144 Worms_Pict,StimB,A,25,0   B 0  1    RT 35
145 Worms_Pict,StimB,B,25,0   B 1  1    RT 26
146 Worms_Pict,StimB,B,25,0   B 1  1    RT 33
147 Green_Pict,StimC,A,0,25   A 1  1    RT 37
148 Green_Pict,StimC,A,0,25   A 1  1    RT 41
149 Green_Pict,StimC,B,0,25   A 0  1    RT 28
150 CirclePict,StimA,A,25,0   A 1  1    RT 31
151 Green_Pict,StimC,A,0,25   A 1  1    RT 59
152 SticksPict,StimD,B,0,25   B 1  1    RT 40
153 SticksPict,StimD,A,0,25   B 0  1    RT 56
154 SticksPict,StimD,B,0,25   B 1  1    RT 73
155 Worms_Pict,StimB,A,25,0   B 0  1    RT 36
156 CirclePict,StimA,A,25,0   A 1  1    RT 65
157 SticksPict,StimD,B,0,25   B 1  1    RT 36
158 Green_Pict,StimC,A,0,25   A 1  1    RT 57
159 SticksPict,StimD,B,0,25   B 1  1    RT 40
160 Green_Pict,StimC,A,0,25   A 1  1    RT 36


Total AB Correct = 64 (80% correct)
Total CD Correct = 58 (72.5% correct)
Total AB optimal = 80 (100% optimal)
Total CD optimal = 72 (90% optimal)
Total points = 1550
