# Supplementary material for: Identifying the Basal Ganglia Network Model Markers for Medication-Induced Impulsivity in Parkinson's Disease Patients
Source: PLoS One. 2015 Jun 4;10(6):e0127542. doi: 10.1371/journal.pone.0127542 (PMC4456385; doi:10.1371/journal.pone.0127542)
Supplement: S4 File — (ZIP) [file pone.0127542.s004.zip › SMat/Quarters_controls.doc]

Quarters
Subject ID: controls.. a old woman.
Stimuli:
A = CirclePict B= Worms_Pict
C = Green_Pict D= SticksPict
Stim A is rain 80% of trials; Stim B is rain 20% of trials
    win = 25 points, lose is 0
Stim C is rain 80% of trials; Stim D is rain 20% of trials
    win = 0, lose = 25 points


Trial	Stimulus	Type	Class	Win Amt	Lose Amt	Subject Response	Correct/Incorrect	Optimal/Not Optimal	RT
1	Green_Pict	StimC	rain	0	25	rain	1	1	241
2	Worms_Pict	StimB	rain	25	0	sun	0	1	249
3	Green_Pict	StimC	rain	0	25	rain	1	1	174
4	CirclePict	StimA	rain	25	0	sun	0	0	212
5	SticksPict	StimD	sun	0	25	rain	0	0	180
6	Worms_Pict	StimB	sun	25	0	sun	1	1	145
7	Green_Pict	StimC	rain	0	25	rain	1	1	338
8	Worms_Pict	StimB	sun	25	0	sun	1	1	187
9	Worms_Pict	StimB	sun	25	0	sun	1	1	143
10	Green_Pict	StimC	rain	0	25	rain	1	1	120
11	SticksPict	StimD	sun	0	25	rain	0	0	209
12	Green_Pict	StimC	rain	0	25	rain	1	1	201
13	Worms_Pict	StimB	sun	25	0	sun	1	1	304
14	SticksPict	StimD	sun	0	25	sun	1	1	147
15	CirclePict	StimA	rain	25	0	sun	0	0	254
16	Green_Pict	StimC	rain	0	25	rain	1	1	176
17	SticksPict	StimD	sun	0	25	rain	0	0	217
18	SticksPict	StimD	sun	0	25	sun	1	1	132
19	Green_Pict	StimC	sun	0	25	rain	0	1	163
20	SticksPict	StimD	sun	0	25	rain	0	0	301
21	CirclePict	StimA	rain	25	0	rain	1	1	308
22	Worms_Pict	StimB	sun	25	0	sun	1	1	125
23	CirclePict	StimA	sun	25	0	sun	1	0	216
24	Worms_Pict	StimB	sun	25	0	rain	0	0	218
25	CirclePict	StimA	rain	25	0	sun	0	0	195
26	SticksPict	StimD	rain	0	25	rain	1	0	245
27	CirclePict	StimA	rain	25	0	sun	0	0	164
28	SticksPict	StimD	rain	0	25	rain	1	0	271
29	SticksPict	StimD	sun	0	25	rain	0	0	273
30	CirclePict	StimA	sun	25	0	sun	1	0	100
31	CirclePict	StimA	rain	25	0	sun	0	0	121
32	Worms_Pict	StimB	sun	25	0	sun	1	1	270
33	Worms_Pict	StimB	sun	25	0	sun	1	1	118
34	SticksPict	StimD	sun	0	25	sun	1	1	188
35	Green_Pict	StimC	rain	0	25	rain	1	1	205
36	CirclePict	StimA	rain	25	0	sun	0	0	110
37	Worms_Pict	StimB	rain	25	0	sun	0	1	80
38	CirclePict	StimA	rain	25	0	sun	0	0	138
39	Green_Pict	StimC	sun	0	25	rain	0	1	150
40	Green_Pict	StimC	rain	0	25	sun	0	0	69
41	Green_Pict	StimC	rain	0	25	sun	0	0	276
42	Green_Pict	StimC	sun	0	25	rain	0	1	122
43	Worms_Pict	StimB	sun	25	0	sun	1	1	194
44	CirclePict	StimA	rain	25	0	sun	0	0	59
45	Green_Pict	StimC	rain	0	25	sun	0	0	62
46	Green_Pict	StimC	rain	0	25	rain	1	1	352
47	SticksPict	StimD	sun	0	25	sun	1	1	134
48	Worms_Pict	StimB	sun	25	0	sun	1	1	118
49	SticksPict	StimD	sun	0	25	sun	1	1	64
50	SticksPict	StimD	sun	0	25	sun	1	1	108
51	CirclePict	StimA	rain	25	0	sun	0	0	80
52	SticksPict	StimD	rain	0	25	sun	0	1	138
53	CirclePict	StimA	sun	25	0	sun	1	0	99
54	Green_Pict	StimC	rain	0	25	rain	1	1	143
55	CirclePict	StimA	rain	25	0	sun	0	0	108
56	CirclePict	StimA	sun	25	0	sun	1	0	76
57	Worms_Pict	StimB	sun	25	0	sun	1	1	80
58	Green_Pict	StimC	rain	0	25	sun	0	0	84
59	Worms_Pict	StimB	rain	25	0	sun	0	1	115
60	CirclePict	StimA	rain	25	0	sun	0	0	86
61	SticksPict	StimD	sun	0	25	rain	0	0	196
62	Green_Pict	StimC	rain	0	25	sun	0	0	80
63	SticksPict	StimD	sun	0	25	sun	1	1	68
64	CirclePict	StimA	rain	25	0	sun	0	0	66
65	Green_Pict	StimC	rain	0	25	sun	0	0	112
66	Green_Pict	StimC	sun	0	25	rain	0	1	186
67	SticksPict	StimD	sun	0	25	sun	1	1	117
68	SticksPict	StimD	sun	0	25	sun	1	1	88
69	Worms_Pict	StimB	sun	25	0	sun	1	1	143
70	CirclePict	StimA	rain	25	0	sun	0	0	57
71	CirclePict	StimA	rain	25	0	sun	0	0	99
72	Worms_Pict	StimB	sun	25	0	sun	1	1	68
73	Worms_Pict	StimB	sun	25	0	sun	1	1	73
74	Green_Pict	StimC	rain	0	25	rain	1	1	139
75	Worms_Pict	StimB	sun	25	0	sun	1	1	109
76	SticksPict	StimD	rain	0	25	sun	0	1	85
77	CirclePict	StimA	rain	25	0	sun	0	0	46
78	Worms_Pict	StimB	rain	25	0	sun	0	1	65
79	Worms_Pict	StimB	sun	25	0	sun	1	1	64
80	SticksPict	StimD	sun	0	25	rain	0	0	258
81	Worms_Pict	StimB	rain	25	0	sun	0	1	118
82	SticksPict	StimD	rain	0	25	sun	0	1	119
83	Worms_Pict	StimB	rain	25	0	sun	0	1	60
84	SticksPict	StimD	rain	0	25	sun	0	1	86
85	Green_Pict	StimC	sun	0	25	sun	1	0	83
86	CirclePict	StimA	sun	25	0	sun	1	0	97
87	CirclePict	StimA	sun	25	0	sun	1	0	96
88	Green_Pict	StimC	sun	0	25	sun	1	0	79
89	SticksPict	StimD	rain	0	25	sun	0	1	146
90	Worms_Pict	StimB	rain	25	0	sun	0	1	78
91	SticksPict	StimD	rain	0	25	rain	1	0	222
92	Green_Pict	StimC	sun	0	25	rain	0	1	198
93	SticksPict	StimD	rain	0	25	sun	0	1	86
94	SticksPict	StimD	rain	0	25	sun	0	1	70
95	Worms_Pict	StimB	rain	25	0	sun	0	1	50
96	Green_Pict	StimC	sun	0	25	sun	1	0	93
97	SticksPict	StimD	rain	0	25	sun	0	1	122
98	CirclePict	StimA	sun	25	0	sun	1	0	121
99	Worms_Pict	StimB	rain	25	0	sun	0	1	77
100	CirclePict	StimA	sun	25	0	sun	1	0	101
101	Green_Pict	StimC	sun	0	25	sun	1	0	91
102	Green_Pict	StimC	sun	0	25	sun	1	0	163
103	Green_Pict	StimC	sun	0	25	rain	0	1	146
104	CirclePict	StimA	sun	25	0	sun	1	0	41
105	CirclePict	StimA	sun	25	0	sun	1	0	63
106	CirclePict	StimA	sun	25	0	sun	1	0	121
107	Green_Pict	StimC	sun	0	25	sun	1	0	107
108	Worms_Pict	StimB	rain	25	0	sun	0	1	115
109	SticksPict	StimD	rain	0	25	sun	0	1	54
110	CirclePict	StimA	sun	25	0	sun	1	0	97
111	CirclePict	StimA	sun	25	0	sun	1	0	131
112	Worms_Pict	StimB	rain	25	0	sun	0	1	67
113	SticksPict	StimD	rain	0	25	sun	0	1	119
114	SticksPict	StimD	rain	0	25	sun	0	1	114
115	Worms_Pict	StimB	rain	25	0	sun	0	1	55
116	Green_Pict	StimC	sun	0	25	sun	1	0	183
117	CirclePict	StimA	sun	25	0	sun	1	0	82
118	Green_Pict	StimC	sun	0	25	rain	0	1	196
119	Worms_Pict	StimB	rain	25	0	sun	0	1	77
120	Worms_Pict	StimB	rain	25	0	sun	0	1	53
121	Worms_Pict	StimB	rain	25	0	sun	0	1	68
122	SticksPict	StimD	rain	0	25	sun	0	1	79
123	CirclePict	StimA	sun	25	0	sun	1	0	56
124	Worms_Pict	StimB	rain	25	0	sun	0	1	64
125	SticksPict	StimD	rain	0	25	sun	0	1	105
126	SticksPict	StimD	rain	0	25	sun	0	1	103
127	Worms_Pict	StimB	rain	25	0	sun	0	1	60
128	Green_Pict	StimC	sun	0	25	sun	1	0	101
129	CirclePict	StimA	sun	25	0	sun	1	0	81
130	Worms_Pict	StimB	rain	25	0	sun	0	1	59
131	Green_Pict	StimC	sun	0	25	rain	0	1	304
132	CirclePict	StimA	sun	25	0	sun	1	0	51
133	Green_Pict	StimC	sun	0	25	sun	1	0	156
134	Green_Pict	StimC	sun	0	25	sun	1	0	184
135	CirclePict	StimA	sun	25	0	sun	1	0	61
136	CirclePict	StimA	sun	25	0	sun	1	0	59
137	SticksPict	StimD	rain	0	25	rain	1	0	204
138	Green_Pict	StimC	sun	0	25	sun	1	0	137
139	Green_Pict	StimC	sun	0	25	sun	1	0	103
140	SticksPict	StimD	rain	0	25	rain	1	0	262
141	CirclePict	StimA	sun	25	0	sun	1	0	128
142	CirclePict	StimA	sun	25	0	sun	1	0	111
143	Worms_Pict	StimB	rain	25	0	sun	0	1	78
144	Worms_Pict	StimB	rain	25	0	sun	0	1	108
145	CirclePict	StimA	sun	25	0	sun	1	0	104
146	Green_Pict	StimC	sun	0	25	rain	0	1	93
147	CirclePict	StimA	sun	25	0	sun	1	0	48
148	SticksPict	StimD	rain	0	25	rain	1	0	169
149	CirclePict	StimA	sun	25	0	sun	1	0	60
150	Green_Pict	StimC	sun	0	25	sun	1	0	210
151	Worms_Pict	StimB	rain	25	0	sun	0	1	57
152	SticksPict	StimD	rain	0	25	rain	1	0	142
153	Worms_Pict	StimB	rain	25	0	sun	0	1	89
154	Green_Pict	StimC	sun	0	25	sun	1	0	116
155	SticksPict	StimD	rain	0	25	sun	0	1	201
156	SticksPict	StimD	rain	0	25	rain	1	0	169
157	Worms_Pict	StimB	rain	25	0	sun	0	1	110
158	Green_Pict	StimC	sun	0	25	sun	1	0	67
159	SticksPict	StimD	rain	0	25	sun	0	1	84
160	Worms_Pict	StimB	rain	25	0	sun	0	1	64


Total AB Correct = 40 (50% correct)
Total CD Correct = 42 (52% correct)
Total AB optimal = 40 (50% optimal)
Total CD optimal = 44 (55% optimal)
Total points = 550
