# Supplementary material for: Identifying the Basal Ganglia Network Model Markers for Medication-Induced Impulsivity in Parkinson's Disease Patients
Source: PLoS One. 2015 Jun 4;10(6):e0127542. doi: 10.1371/journal.pone.0127542 (PMC4456385; doi:10.1371/journal.pone.0127542)
Supplement: S4 File — (ZIP) [file pone.0127542.s004.zip › SMat/Quarters_controls_wife of a patient.doc]

Quarters7
Subject ID: controls
Stimuli:
A = Green_Pict B= SticksPict
C = Worms_Pict C= CirclePict
Stim A is class A 80% of trials; Stim B is class A 20% of trials
    win = 25 points, lose is 0
Stim C is class A 80% of trials; Stim D is class A 20% of trials
    win = 0, lose = 25 points


Key: A/B is subj response, 0/1 is correct?, 0/1 is optimal?
1 Worms_Pict,StimC,A,0,25   A 1  1    RT 251
2 CirclePict,StimD,B,0,25   B 1  1    RT 120
3 Worms_Pict,StimC,A,0,25   A 1  1    RT 82
4 SticksPict,StimB,A,25,0   A 1  0    RT 90
5 Green_Pict,StimA,A,25,0   B 0  0    RT 79
6 Worms_Pict,StimC,A,0,25   A 1  1    RT 112
7 SticksPict,StimB,B,25,0   B 1  1    RT 69
8 CirclePict,StimD,B,0,25   B 1  1    RT 57
9 Green_Pict,StimA,A,25,0   B 0  0    RT 79
10 Worms_Pict,StimC,B,0,25   A 0  1    RT 52
11 CirclePict,StimD,B,0,25   B 1  1    RT 64
12 CirclePict,StimD,B,0,25   B 1  1    RT 73
13 Worms_Pict,StimC,A,0,25   B 0  0    RT 63
14 Worms_Pict,StimC,B,0,25   A 0  1    RT 86
15 SticksPict,StimB,A,25,0   B 0  1    RT 71
16 SticksPict,StimB,B,25,0   B 1  1    RT 45
17 CirclePict,StimD,B,0,25   B 1  1    RT 55
18 Green_Pict,StimA,B,25,0   B 1  0    RT 70
19 SticksPict,StimB,B,25,0   A 0  0    RT 58
20 SticksPict,StimB,B,25,0   A 0  0    RT 71
21 CirclePict,StimD,B,0,25   B 1  1    RT 52
22 SticksPict,StimB,B,25,0   A 0  0    RT 59
23 SticksPict,StimB,B,25,0   A 0  0    RT 79
24 Green_Pict,StimA,B,25,0   B 1  0    RT 47
25 CirclePict,StimD,B,0,25   B 1  1    RT 57
26 Green_Pict,StimA,A,25,0   B 0  0    RT 67
27 CirclePict,StimD,B,0,25   A 0  0    RT 51
28 Green_Pict,StimA,A,25,0   B 0  0    RT 55
29 Green_Pict,StimA,A,25,0   B 0  0    RT 42
30 CirclePict,StimD,A,0,25   B 0  1    RT 56
31 Green_Pict,StimA,A,25,0   B 0  0    RT 78
32 CirclePict,StimD,A,0,25   B 0  1    RT 61
33 Green_Pict,StimA,A,25,0   A 1  1    RT 37
34 Worms_Pict,StimC,A,0,25   B 0  0    RT 64
35 Worms_Pict,StimC,A,0,25   A 1  1    RT 46
36 Green_Pict,StimA,A,25,0   A 1  1    RT 57
37 SticksPict,StimB,B,25,0   A 0  0    RT 61
38 Worms_Pict,StimC,A,0,25   A 1  1    RT 55
39 Worms_Pict,StimC,A,0,25   A 1  1    RT 53
40 SticksPict,StimB,B,25,0   B 1  1    RT 94
41 SticksPict,StimB,A,25,0   B 0  1    RT 78
42 CirclePict,StimD,A,0,25   B 0  1    RT 56
43 Green_Pict,StimA,A,25,0   A 1  1    RT 52
44 Worms_Pict,StimC,B,0,25   A 0  1    RT 124
45 Green_Pict,StimA,B,25,0   A 0  1    RT 67
46 CirclePict,StimD,B,0,25   A 0  0    RT 52
47 Worms_Pict,StimC,A,0,25   B 0  0    RT 42
48 Green_Pict,StimA,A,25,0   A 1  1    RT 89
49 Worms_Pict,StimC,A,0,25   B 0  0    RT 50
50 Worms_Pict,StimC,A,0,25   A 1  1    RT 46
51 SticksPict,StimB,B,25,0   A 0  0    RT 198
52 Green_Pict,StimA,A,25,0   A 1  1    RT 60
53 Worms_Pict,StimC,A,0,25   A 1  1    RT 92
54 CirclePict,StimD,B,0,25   B 1  1    RT 280
55 SticksPict,StimB,B,25,0   A 0  0    RT 37
56 Green_Pict,StimA,A,25,0   A 1  1    RT 67
57 CirclePict,StimD,B,0,25   A 0  0    RT 117
58 Green_Pict,StimA,A,25,0   A 1  1    RT 52
59 Green_Pict,StimA,B,25,0   A 0  1    RT 48
60 SticksPict,StimB,B,25,0   B 1  1    RT 49
61 SticksPict,StimB,B,25,0   A 0  0    RT 83
62 CirclePict,StimD,B,0,25   B 1  1    RT 93
63 CirclePict,StimD,B,0,25   B 1  1    RT 42
64 Green_Pict,StimA,A,25,0   A 1  1    RT 89
65 Green_Pict,StimA,A,25,0   A 1  1    RT 50
66 SticksPict,StimB,B,25,0   B 1  1    RT 42
67 Worms_Pict,StimC,A,0,25   B 0  0    RT 62
68 SticksPict,StimB,B,25,0   A 0  0    RT 40
69 Worms_Pict,StimC,A,0,25   B 0  0    RT 63
70 CirclePict,StimD,B,0,25   B 1  1    RT 114
71 SticksPict,StimB,B,25,0   B 1  1    RT 125
72 CirclePict,StimD,B,0,25   A 0  0    RT 37
73 CirclePict,StimD,B,0,25   B 1  1    RT 58
74 SticksPict,StimB,A,25,0   B 0  1    RT 59
75 Worms_Pict,StimC,A,0,25   B 0  0    RT 56
76 SticksPict,StimB,B,25,0   B 1  1    RT 59
77 CirclePict,StimD,A,0,25   B 0  1    RT 59
78 Green_Pict,StimA,A,25,0   A 1  1    RT 49
79 Worms_Pict,StimC,B,0,25   A 0  1    RT 48
80 Worms_Pict,StimC,A,0,25   B 0  0    RT 70
81 SticksPict,StimB,B,25,0   A 0  0    RT 74
82 SticksPict,StimB,A,25,0   A 1  0    RT 63
83 SticksPict,StimB,B,25,0   A 0  0    RT 51
84 Green_Pict,StimA,B,25,0   A 0  1    RT 53
85 CirclePict,StimD,B,0,25   B 1  1    RT 47
86 Green_Pict,StimA,A,25,0   A 1  1    RT 47
87 CirclePict,StimD,B,0,25   B 1  1    RT 48
88 SticksPict,StimB,A,25,0   A 1  0    RT 96
89 Worms_Pict,StimC,A,0,25   B 0  0    RT 64
90 SticksPict,StimB,B,25,0   A 0  0    RT 53
91 CirclePict,StimD,B,0,25   B 1  1    RT 52
92 SticksPict,StimB,B,25,0   A 0  0    RT 56
93 CirclePict,StimD,B,0,25   B 1  1    RT 122
94 CirclePict,StimD,A,0,25   B 0  1    RT 40
95 SticksPict,StimB,B,25,0   A 0  0    RT 83
96 CirclePict,StimD,B,0,25   A 0  0    RT 48
97 Green_Pict,StimA,A,25,0   A 1  1    RT 55
98 Green_Pict,StimA,A,25,0   A 1  1    RT 80
99 Worms_Pict,StimC,A,0,25   B 0  0    RT 53
100 Green_Pict,StimA,A,25,0   A 1  1    RT 38
101 CirclePict,StimD,A,0,25   A 1  0    RT 55
102 CirclePict,StimD,B,0,25   A 0  0    RT 32
103 CirclePict,StimD,B,0,25   B 1  1    RT 44
104 Green_Pict,StimA,A,25,0   A 1  1    RT 47
105 Worms_Pict,StimC,A,0,25   A 1  1    RT 79
106 Worms_Pict,StimC,B,0,25   B 1  0    RT 28
107 Worms_Pict,StimC,A,0,25   A 1  1    RT 38
108 Worms_Pict,StimC,A,0,25   B 0  0    RT 46
109 Green_Pict,StimA,B,25,0   A 0  1    RT 36
110 Worms_Pict,StimC,A,0,25   A 1  1    RT 44
111 Green_Pict,StimA,A,25,0   A 1  1    RT 38
112 Worms_Pict,StimC,A,0,25   B 0  0    RT 51
113 Green_Pict,StimA,A,25,0   A 1  1    RT 33
114 SticksPict,StimB,B,25,0   A 0  0    RT 42
115 CirclePict,StimD,B,0,25   A 0  0    RT 95
116 Green_Pict,StimA,A,25,0   A 1  1    RT 36
117 SticksPict,StimB,B,25,0   A 0  0    RT 90
118 Worms_Pict,StimC,B,0,25   B 1  0    RT 54
119 Worms_Pict,StimC,A,0,25   A 1  1    RT 51
120 SticksPict,StimB,B,25,0   B 1  1    RT 99
121 Worms_Pict,StimC,A,0,25   A 1  1    RT 59
122 CirclePict,StimD,B,0,25   B 1  1    RT 50
123 CirclePict,StimD,B,0,25   A 0  0    RT 45
124 Green_Pict,StimA,A,25,0   A 1  1    RT 52
125 CirclePict,StimD,B,0,25   B 1  1    RT 42
126 Worms_Pict,StimC,B,0,25   B 1  0    RT 57
127 CirclePict,StimD,A,0,25   B 0  1    RT 49
128 Green_Pict,StimA,A,25,0   A 1  1    RT 78
129 CirclePict,StimD,B,0,25   B 1  1    RT 42
130 Green_Pict,StimA,A,25,0   A 1  1    RT 32
131 Green_Pict,StimA,A,25,0   A 1  1    RT 61
132 CirclePict,StimD,B,0,25   A 0  0    RT 74
133 SticksPict,StimB,B,25,0   B 1  1    RT 80
134 SticksPict,StimB,B,25,0   A 0  0    RT 96
135 SticksPict,StimB,B,25,0   B 1  1    RT 52
136 CirclePict,StimD,B,0,25   A 0  0    RT 60
137 SticksPict,StimB,A,25,0   B 0  1    RT 57
138 Worms_Pict,StimC,B,0,25   A 0  1    RT 82
139 Green_Pict,StimA,A,25,0   A 1  1    RT 40
140 Worms_Pict,StimC,A,0,25   A 1  1    RT 63
141 SticksPict,StimB,B,25,0   A 0  0    RT 48
142 Green_Pict,StimA,A,25,0   A 1  1    RT 37
143 Worms_Pict,StimC,A,0,25   B 0  0    RT 65
144 Worms_Pict,StimC,A,0,25   A 1  1    RT 51
145 SticksPict,StimB,B,25,0   A 0  0    RT 48
146 Worms_Pict,StimC,A,0,25   A 1  1    RT 46
147 CirclePict,StimD,A,0,25   A 1  0    RT 63
148 Green_Pict,StimA,A,25,0   A 1  1    RT 40
149 SticksPict,StimB,B,25,0   A 0  0    RT 68
150 Green_Pict,StimA,A,25,0   A 1  1    RT 33
151 Green_Pict,StimA,B,25,0   A 0  1    RT 34
152 Worms_Pict,StimC,A,0,25   B 0  0    RT 50
153 CirclePict,StimD,B,0,25   A 0  0    RT 62
154 SticksPict,StimB,B,25,0   A 0  0    RT 43
155 CirclePict,StimD,B,0,25   A 0  0    RT 67
156 Worms_Pict,StimC,A,0,25   A 1  1    RT 103
157 Green_Pict,StimA,B,25,0   A 0  1    RT 56
158 Worms_Pict,StimC,A,0,25   A 1  1    RT 58
159 SticksPict,StimB,B,25,0   A 0  0    RT 63
160 SticksPict,StimB,A,25,0   A 1  0    RT 90


Total AB Correct = 42 (52.5% correct)
Total CD Correct = 43 (53.75% correct)
Total AB optimal = 46 (57.5% optimal)
Total CD optimal = 49 (61.25% optimal)
Total points = 625
