# Supplementary material for: Identifying the Basal Ganglia Network Model Markers for Medication-Induced Impulsivity in Parkinson's Disease Patients
Source: PLoS One. 2015 Jun 4;10(6):e0127542. doi: 10.1371/journal.pone.0127542 (PMC4456385; doi:10.1371/journal.pone.0127542)
Supplement: S4 File — (ZIP) [file pone.0127542.s004.zip › SMat/Quarters_HC --.doc]

Subject ID: HC

Stimuli:
A = CirclePict B= Green_Pict
C = SticksPict C= Worms_Pict
Stim A is class A 80% of trials; Stim B is class A 20% of trials
    win = 25 points, lose is 0
Stim C is class A 80% of trials; Stim D is class A 20% of trials
    win = 0, lose = 25 points


Key: A/B is subj response, 0/1 is correct?, 0/1 is optimal?
1 Green_Pict,StimB,B,25,0   B 1  1    RT 2683
2 Worms_Pict,StimD,A,0,25   A 1  0    RT 113
3 CirclePict,StimA,A,25,0   A 1  1    RT 87
4 Green_Pict,StimB,B,25,0   B 1  1    RT 103
5 Worms_Pict,StimD,B,0,25   B 1  1    RT 117
6 SticksPict,StimC,A,0,25   B 0  0    RT 79
7 Green_Pict,StimB,B,25,0   B 1  1    RT 108
8 SticksPict,StimC,A,0,25   A 1  1    RT 71
9 SticksPict,StimC,A,0,25   A 1  1    RT 49
10 SticksPict,StimC,A,0,25   A 1  1    RT 61
11 Worms_Pict,StimD,A,0,25   B 0  1    RT 113
12 CirclePict,StimA,A,25,0   B 0  0    RT 69
13 CirclePict,StimA,A,25,0   B 0  0    RT 44
14 Worms_Pict,StimD,B,0,25   A 0  0    RT 86
15 CirclePict,StimA,A,25,0   B 0  0    RT 60
16 Green_Pict,StimB,B,25,0   B 1  1    RT 65
17 SticksPict,StimC,A,0,25   B 0  0    RT 82
18 Worms_Pict,StimD,B,0,25   A 0  0    RT 59
19 SticksPict,StimC,A,0,25   B 0  0    RT 56
20 Green_Pict,StimB,B,25,0   B 1  1    RT 53
21 CirclePict,StimA,A,25,0   B 0  0    RT 72
22 SticksPict,StimC,B,0,25   B 1  0    RT 132
23 CirclePict,StimA,A,25,0   B 0  0    RT 81
24 Worms_Pict,StimD,B,0,25   B 1  1    RT 86
25 SticksPict,StimC,A,0,25   B 0  0    RT 57
26 CirclePict,StimA,B,25,0   B 1  0    RT 51
27 Green_Pict,StimB,A,25,0   B 0  1    RT 46
28 CirclePict,StimA,B,25,0   B 1  0    RT 47
29 Worms_Pict,StimD,B,0,25   A 0  0    RT 110
30 Green_Pict,StimB,B,25,0   B 1  1    RT 37
31 CirclePict,StimA,A,25,0   B 0  0    RT 42
32 Green_Pict,StimB,B,25,0   B 1  1    RT 38
33 Worms_Pict,StimD,B,0,25   B 1  1    RT 54
34 Worms_Pict,StimD,B,0,25   B 1  1    RT 42
35 Worms_Pict,StimD,B,0,25   B 1  1    RT 55
36 SticksPict,StimC,A,0,25   B 0  0    RT 45
37 Green_Pict,StimB,A,25,0   B 0  1    RT 55
38 SticksPict,StimC,B,0,25   A 0  1    RT 83
39 Green_Pict,StimB,B,25,0   B 1  1    RT 54
40 CirclePict,StimA,A,25,0   B 0  0    RT 49
41 SticksPict,StimC,A,0,25   B 0  0    RT 62
42 Green_Pict,StimB,B,25,0   B 1  1    RT 48
43 Worms_Pict,StimD,B,0,25   B 1  1    RT 131
44 Green_Pict,StimB,B,25,0   B 1  1    RT 102
45 Worms_Pict,StimD,B,0,25   B 1  1    RT 85
46 SticksPict,StimC,A,0,25   A 1  1    RT 61
47 CirclePict,StimA,A,25,0   B 0  0    RT 106
48 Green_Pict,StimB,A,25,0   B 0  1    RT 49
49 CirclePict,StimA,A,25,0   B 0  0    RT 50
50 SticksPict,StimC,A,0,25   A 1  1    RT 84
51 CirclePict,StimA,A,25,0   B 0  0    RT 55
52 CirclePict,StimA,B,25,0   B 1  0    RT 37
53 Green_Pict,StimB,B,25,0   B 1  1    RT 42
54 Worms_Pict,StimD,B,0,25   B 1  1    RT 118
55 Worms_Pict,StimD,B,0,25   B 1  1    RT 47
56 Green_Pict,StimB,B,25,0   B 1  1    RT 42
57 CirclePict,StimA,A,25,0   B 0  0    RT 46
58 Worms_Pict,StimD,A,0,25   B 0  1    RT 42
59 Worms_Pict,StimD,B,0,25   A 0  0    RT 72
60 SticksPict,StimC,A,0,25   A 1  1    RT 89
61 Green_Pict,StimB,B,25,0   B 1  1    RT 37
62 CirclePict,StimA,A,25,0   B 0  0    RT 46
63 SticksPict,StimC,B,0,25   A 0  1    RT 86
64 Worms_Pict,StimD,B,0,25   B 1  1    RT 40
65 CirclePict,StimA,A,25,0   B 0  0    RT 45
66 SticksPict,StimC,A,0,25  s    RT 80
67 Green_Pict,StimB,B,25,0   B 1  1    RT 41
68 Worms_Pict,StimD,A,0,25   B 0  1    RT 195
69 SticksPict,StimC,A,0,25   A 1  1    RT 72
70 Green_Pict,StimB,B,25,0   B 1  1    RT 36
71 Green_Pict,StimB,A,25,0   B 0  1    RT 38
72 CirclePict,StimA,B,25,0   B 1  0    RT 41
73 Worms_Pict,StimD,B,0,25   A 0  0    RT 78
74 CirclePict,StimA,A,25,0   B 0  0    RT 54
75 Worms_Pict,StimD,B,0,25   B 1  1    RT 73
76 SticksPict,StimC,A,0,25   A 1  1    RT 68
77 SticksPict,StimC,A,0,25   A 1  1    RT 44
78 Green_Pict,StimB,B,25,0   B 1  1    RT 50
79 CirclePict,StimA,A,25,0   B 0  0    RT 48
80 SticksPict,StimC,B,0,25   A 0  1    RT 79
81 Green_Pict,StimB,B,25,0   B 1  1    RT 44
82 CirclePict,StimA,A,25,0   B 0  0    RT 41
83 SticksPict,StimC,A,0,25   B 0  0    RT 111
84 SticksPict,StimC,A,0,25   B 0  0    RT 79
85 CirclePict,StimA,A,25,0   B 0  0    RT 40
86 SticksPict,StimC,A,0,25   A 1  1    RT 40
87 CirclePict,StimA,B,25,0   B 1  0    RT 43
88 CirclePict,StimA,B,25,0   B 1  0    RT 41
89 Worms_Pict,StimD,A,0,25   A 1  0    RT 81
90 Green_Pict,StimB,B,25,0   B 1  1    RT 40
91 SticksPict,StimC,B,0,25  s    RT 188
92 Worms_Pict,StimD,A,0,25  s    RT 97
93 Green_Pict,StimB,B,25,0   B 1  1    RT 37
94 Green_Pict,StimB,A,25,0   B 0  1    RT 39
95 CirclePict,StimA,A,25,0   B 0  0    RT 42
96 Green_Pict,StimB,B,25,0   B 1  1    RT 43
97 SticksPict,StimC,A,0,25   A 1  1    RT 56
98 CirclePict,StimA,A,25,0   B 0  0    RT 47
99 Worms_Pict,StimD,B,0,25   A 0  0    RT 89
100 Worms_Pict,StimD,B,0,25   B 1  1    RT 44
101 CirclePict,StimA,A,25,0   B 0  0    RT 36
102 SticksPict,StimC,A,0,25  s    RT 137
103 SticksPict,StimC,B,0,25  s    RT 126
104 Green_Pict,StimB,B,25,0   B 1  1    RT 40
105 Green_Pict,StimB,A,25,0   B 0  1    RT 43
106 Worms_Pict,StimD,B,0,25   A 0  0    RT 62
107 Worms_Pict,StimD,B,0,25   B 1  1    RT 60
108 Worms_Pict,StimD,B,0,25   B 1  1    RT 52
109 SticksPict,StimC,A,0,25   A 1  1    RT 44
110 CirclePict,StimA,A,25,0   B 0  0    RT 39
111 Green_Pict,StimB,B,25,0   B 1  1    RT 37
112 SticksPict,StimC,A,0,25   B 0  0    RT 173
113 Green_Pict,StimB,B,25,0   B 1  1    RT 38
114 CirclePict,StimA,A,25,0   B 0  0    RT 42
115 Worms_Pict,StimD,B,0,25   A 0  0    RT 50
116 Worms_Pict,StimD,B,0,25   B 1  1    RT 67
117 Worms_Pict,StimD,B,0,25   B 1  1    RT 79
118 CirclePict,StimA,A,25,0   B 0  0    RT 41
119 Green_Pict,StimB,B,25,0   B 1  1    RT 35
120 SticksPict,StimC,A,0,25  s    RT 72
121 CirclePict,StimA,B,25,0   B 1  0    RT 42
122 SticksPict,StimC,B,0,25  s    RT 72
123 Worms_Pict,StimD,B,0,25  s    RT 58
124 Worms_Pict,StimD,B,0,25  s    RT 45
125 CirclePict,StimA,A,25,0   B 0  0    RT 39
126 Green_Pict,StimB,B,25,0   B 1  1    RT 26
127 Green_Pict,StimB,B,25,0   B 1  1    RT 34
128 SticksPict,StimC,A,0,25  s    RT 50
129 SticksPict,StimC,A,0,25   B 0  0    RT 35
130 Green_Pict,StimB,B,25,0   B 1  1    RT 35
131 CirclePict,StimA,A,25,0   B 0  0    RT 37
132 Worms_Pict,StimD,B,0,25  s    RT 50
133 SticksPict,StimC,A,0,25  s    RT 52
134 Worms_Pict,StimD,A,0,25   A 1  0    RT 58
135 SticksPict,StimC,A,0,25   B 0  0    RT 33
136 CirclePict,StimA,A,25,0   B 0  0    RT 59
137 CirclePict,StimA,A,25,0   B 0  0    RT 67
138 Green_Pict,StimB,B,25,0   B 1  1    RT 27
139 CirclePict,StimA,A,25,0   B 0  0    RT 45
140 Green_Pict,StimB,B,25,0   B 1  1    RT 34
141 CirclePict,StimA,A,25,0   B 0  0    RT 42
142 CirclePict,StimA,A,25,0   B 0  0    RT 28
143 Worms_Pict,StimD,B,0,25   A 0  0    RT 59
144 Green_Pict,StimB,B,25,0   B 1  1    RT 46
145 Green_Pict,StimB,B,25,0   B 1  1    RT 37
146 Worms_Pict,StimD,B,0,25  s    RT 49
147 CirclePict,StimA,A,25,0   B 0  0    RT 40
148 SticksPict,StimC,A,0,25   B 0  0    RT 82
149 Worms_Pict,StimD,B,0,25   A 0  0    RT 81
150 SticksPict,StimC,B,0,25   B 1  0    RT 46
151 SticksPict,StimC,A,0,25   B 0  0    RT 33
152 SticksPict,StimC,A,0,25   B 0  0    RT 71
153 Green_Pict,StimB,B,25,0   B 1  1    RT 35
154 Green_Pict,StimB,A,25,0   B 0  1    RT 54
155 Worms_Pict,StimD,A,0,25   A 1  0    RT 50
156 Green_Pict,StimB,A,25,0   B 0  1    RT 31
157 Worms_Pict,StimD,B,0,25  s    RT 55
158 SticksPict,StimC,A,0,25  s    RT 63
159 Worms_Pict,StimD,B,0,25  s    RT 55
160 CirclePict,StimA,B,25,0   B 1  0    RT 44

Total AB Correct = 41 of 80 (51.25% correct)
Total CD Correct = 34 of 64 (53.125% correct)
Total AB optimal = 41 of 80 (51.25% optimal)
Total CD optimal = 34 of 64 (53.125% optimal)
Total points = 775
