# Supplementary material for: Identifying the Basal Ganglia Network Model Markers for Medication-Induced Impulsivity in Parkinson's Disease Patients
Source: PLoS One. 2015 Jun 4;10(6):e0127542. doi: 10.1371/journal.pone.0127542 (PMC4456385; doi:10.1371/journal.pone.0127542)
Supplement: S4 File — (ZIP) [file pone.0127542.s004.zip › SMat/Quarters_HC_.doc]

Subject ID: control
Stimuli:
A = Worms_Pict B= Green_Pict
C = SticksPict C= CirclePict
Stim A is class A 80% of trials; Stim B is class A 20% of trials
    win = 25 points, lose is 0
Stim C is class A 80% of trials; Stim D is class A 20% of trials
    win = 0, lose = 25 points


Key: A/B is subj response, 0/1 is correct?, 0/1 is optimal?
1 SticksPict,StimC,A,0,25   A 1  1    RT 168
2 SticksPict,StimC,A,0,25   A 1  1    RT 428
3 SticksPict,StimC,A,0,25   B 0  0    RT 118
4 CirclePict,StimD,B,0,25   B 1  1    RT 134
5 Green_Pict,StimB,B,25,0   A 0  0    RT 213
6 SticksPict,StimC,B,0,25   A 0  1    RT 67
7 Green_Pict,StimB,B,25,0   B 1  1    RT 85
8 Worms_Pict,StimA,A,25,0   B 0  0    RT 103
9 CirclePict,StimD,B,0,25   B 1  1    RT 65
10 Worms_Pict,StimA,A,25,0   A 1  1    RT 69
11 CirclePict,StimD,A,0,25   B 0  1    RT 52
12 Worms_Pict,StimA,A,25,0   B 0  0    RT 51
13 Green_Pict,StimB,B,25,0   A 0  0    RT 71
14 SticksPict,StimC,A,0,25   B 0  0    RT 58
15 CirclePict,StimD,A,0,25   B 0  1    RT 53
16 SticksPict,StimC,A,0,25   A 1  1    RT 68
17 Green_Pict,StimB,B,25,0   A 0  0    RT 117
18 SticksPict,StimC,A,0,25   B 0  0    RT 82
19 Worms_Pict,StimA,A,25,0   A 1  1    RT 60
20 CirclePict,StimD,B,0,25   A 0  0    RT 60
21 Worms_Pict,StimA,A,25,0   A 1  1    RT 50
22 Worms_Pict,StimA,A,25,0   A 1  1    RT 91
23 CirclePict,StimD,B,0,25   B 1  1    RT 46
24 Worms_Pict,StimA,B,25,0   A 0  1    RT 87
25 Green_Pict,StimB,A,25,0   A 1  0    RT 54
26 Green_Pict,StimB,B,25,0   A 0  0    RT 58
27 Green_Pict,StimB,B,25,0   A 0  0    RT 35
28 SticksPict,StimC,A,0,25   B 0  0    RT 63
29 SticksPict,StimC,B,0,25   A 0  1    RT 33
30 CirclePict,StimD,B,0,25   A 0  0    RT 79
31 CirclePict,StimD,B,0,25   B 1  1    RT 57
32 Worms_Pict,StimA,B,25,0   A 0  1    RT 42
33 Green_Pict,StimB,A,25,0   A 1  0    RT 39
34 CirclePict,StimD,B,0,25   B 1  1    RT 53
35 CirclePict,StimD,B,0,25   B 1  1    RT 50
36 Worms_Pict,StimA,A,25,0   B 0  0    RT 73
37 Worms_Pict,StimA,A,25,0   B 0  0    RT 51
38 Green_Pict,StimB,B,25,0   A 0  0    RT 41
39 SticksPict,StimC,A,0,25   A 1  1    RT 58
40 Green_Pict,StimB,B,25,0   A 0  0    RT 36
41 CirclePict,StimD,B,0,25   B 1  1    RT 36
42 Worms_Pict,StimA,A,25,0   B 0  0    RT 61
43 Green_Pict,StimB,A,25,0   A 1  0    RT 32
44 SticksPict,StimC,B,0,25   A 0  1    RT 49
45 CirclePict,StimD,B,0,25   B 1  1    RT 42
46 SticksPict,StimC,A,0,25   B 0  0    RT 91
47 Green_Pict,StimB,B,25,0   A 0  0    RT 31
48 Worms_Pict,StimA,A,25,0   B 0  0    RT 57
49 Green_Pict,StimB,B,25,0   A 0  0    RT 30
50 Worms_Pict,StimA,A,25,0   B 0  0    RT 32
51 Worms_Pict,StimA,A,25,0   A 1  1    RT 138
52 SticksPict,StimC,A,0,25   A 1  1    RT 59
53 SticksPict,StimC,B,0,25   B 1  0    RT 87
54 CirclePict,StimD,A,0,25   B 0  1    RT 41
55 SticksPict,StimC,A,0,25   A 1  1    RT 34
56 Green_Pict,StimB,A,25,0   A 1  0    RT 34
57 Worms_Pict,StimA,A,25,0   A 1  1    RT 58
58 CirclePict,StimD,B,0,25   B 1  1    RT 39
59 Worms_Pict,StimA,A,25,0   A 1  1    RT 42
60 CirclePict,StimD,B,0,25   A 0  0    RT 57
61 Worms_Pict,StimA,A,25,0   A 1  1    RT 49
62 CirclePict,StimD,B,0,25   B 1  1    RT 39
63 Worms_Pict,StimA,B,25,0   A 0  1    RT 63
64 SticksPict,StimC,A,0,25   A 1  1    RT 48
65 Worms_Pict,StimA,A,25,0   A 1  1    RT 41
66 SticksPict,StimC,A,0,25   A 1  1    RT 50
67 Green_Pict,StimB,B,25,0   A 0  0    RT 71
68 SticksPict,StimC,A,0,25   A 1  1    RT 34
69 CirclePict,StimD,B,0,25   B 1  1    RT 40
70 Green_Pict,StimB,B,25,0   A 0  0    RT 30
71 Green_Pict,StimB,B,25,0   B 1  1    RT 68
72 CirclePict,StimD,A,0,25   B 0  1    RT 103
73 Worms_Pict,StimA,B,25,0   A 0  1    RT 34
74 CirclePict,StimD,B,0,25   B 1  1    RT 60
75 Green_Pict,StimB,B,25,0   A 0  0    RT 57
76 SticksPict,StimC,A,0,25   A 1  1    RT 78
77 Green_Pict,StimB,B,25,0   A 0  0    RT 34
78 SticksPict,StimC,A,0,25   A 1  1    RT 32
79 Green_Pict,StimB,B,25,0   A 0  0    RT 29
80 CirclePict,StimD,B,0,25   B 1  1    RT 35
81 CirclePict,StimD,B,0,25   B 1  1    RT 46
82 Green_Pict,StimB,B,25,0   B 1  1    RT 120
83 Worms_Pict,StimA,A,25,0   A 1  1    RT 45
84 Worms_Pict,StimA,B,25,0   A 0  1    RT 91
85 SticksPict,StimC,A,0,25   B 0  0    RT 57
86 SticksPict,StimC,A,0,25   A 1  1    RT 50
87 Green_Pict,StimB,A,25,0   B 0  1    RT 41
88 CirclePict,StimD,B,0,25   B 1  1    RT 45
89 Green_Pict,StimB,B,25,0   A 0  0    RT 53
90 SticksPict,StimC,A,0,25   A 1  1    RT 46
91 CirclePict,StimD,B,0,25   B 1  1    RT 37
92 Worms_Pict,StimA,A,25,0   A 1  1    RT 94
93 Green_Pict,StimB,B,25,0   B 1  1    RT 45
94 SticksPict,StimC,A,0,25   A 1  1    RT 101
95 SticksPict,StimC,A,0,25   A 1  1    RT 35
96 Worms_Pict,StimA,A,25,0   A 1  1    RT 76
97 Worms_Pict,StimA,B,25,0   A 0  1    RT 61
98 Green_Pict,StimB,B,25,0   B 1  1    RT 89
99 Green_Pict,StimB,B,25,0   A 0  0    RT 42
100 CirclePict,StimD,B,0,25   B 1  1    RT 39
101 Worms_Pict,StimA,A,25,0   B 0  0    RT 67
102 Worms_Pict,StimA,A,25,0   A 1  1    RT 29
103 CirclePict,StimD,A,0,25   B 0  1    RT 71
104 Green_Pict,StimB,A,25,0   B 0  1    RT 45
105 SticksPict,StimC,A,0,25   A 1  1    RT 39
106 SticksPict,StimC,B,0,25   A 0  1    RT 72
107 CirclePict,StimD,B,0,25   A 0  0    RT 49
108 SticksPict,StimC,A,0,25   B 0  0    RT 45
109 CirclePict,StimD,B,0,25   A 0  0    RT 47
110 CirclePict,StimD,B,0,25   B 1  1    RT 46
111 CirclePict,StimD,B,0,25   B 1  1    RT 50
112 Green_Pict,StimB,B,25,0   B 1  1    RT 39
113 SticksPict,StimC,A,0,25   A 1  1    RT 51
114 Green_Pict,StimB,B,25,0   B 1  1    RT 39
115 Green_Pict,StimB,B,25,0   A 0  0    RT 41
116 Worms_Pict,StimA,A,25,0   A 1  1    RT 55
117 Worms_Pict,StimA,A,25,0   A 1  1    RT 53
118 CirclePict,StimD,A,0,25   A 1  0    RT 44
119 Worms_Pict,StimA,A,25,0   A 1  1    RT 41
120 SticksPict,StimC,B,0,25   A 0  1    RT 41
121 Worms_Pict,StimA,A,25,0   A 1  1    RT 43
122 Worms_Pict,StimA,A,25,0   A 1  1    RT 54
123 SticksPict,StimC,A,0,25   B 0  0    RT 45
124 CirclePict,StimD,B,0,25   A 0  0    RT 41
125 CirclePict,StimD,B,0,25   B 1  1    RT 36
126 SticksPict,StimC,A,0,25   B 0  0    RT 45
127 CirclePict,StimD,B,0,25   A 0  0    RT 44
128 CirclePict,StimD,B,0,25   A 0  0    RT 63
129 Green_Pict,StimB,A,25,0   B 0  1    RT 48
130 SticksPict,StimC,B,0,25   B 1  0    RT 53
131 Worms_Pict,StimA,B,25,0   A 0  1    RT 35
132 CirclePict,StimD,B,0,25   B 1  1    RT 61
133 Worms_Pict,StimA,B,25,0   A 0  1    RT 39
134 Green_Pict,StimB,B,25,0   B 1  1    RT 39
135 CirclePict,StimD,A,0,25   A 1  0    RT 54
136 CirclePict,StimD,A,0,25   A 1  0    RT 59
137 SticksPict,StimC,A,0,25   B 0  0    RT 86
138 Worms_Pict,StimA,A,25,0   A 1  1    RT 41
139 Worms_Pict,StimA,A,25,0   A 1  1    RT 21
140 Green_Pict,StimB,B,25,0   B 1  1    RT 42
141 CirclePict,StimD,B,0,25   A 0  0    RT 89
142 CirclePict,StimD,B,0,25   A 0  0    RT 131
143 Green_Pict,StimB,B,25,0   B 1  1    RT 39
144 Green_Pict,StimB,B,25,0   B 1  1    RT 53
145 SticksPict,StimC,A,0,25  s    RT 133
146 SticksPict,StimC,A,0,25  s    RT 82
147 Green_Pict,StimB,B,25,0   B 1  1    RT 63
148 Worms_Pict,StimA,A,25,0   A 1  1    RT 42
149 SticksPict,StimC,A,0,25  s    RT 79
150 Worms_Pict,StimA,A,25,0   A 1  1    RT 40
151 Worms_Pict,StimA,A,25,0   A 1  1    RT 49
152 Green_Pict,StimB,A,25,0   B 0  1    RT 47
153 Green_Pict,StimB,B,25,0   B 1  1    RT 44
154 Green_Pict,StimB,B,25,0   B 1  1    RT 49
155 Green_Pict,StimB,B,25,0   B 1  1    RT 32
156 SticksPict,StimC,B,0,25  s    RT 175
157 CirclePict,StimD,B,0,25   A 0  0    RT 120
158 SticksPict,StimC,A,0,25   B 0  0    RT 46
159 SticksPict,StimC,A,0,25   A 1  1    RT 34
160 Worms_Pict,StimA,A,25,0   B 0  0    RT 32

Total AB Correct = 42 of 80 (52.5% correct)
Total CD Correct = 44 of 76 (57.894737% correct)
Total AB optimal = 50 of 80 (62.5% optimal)
Total CD optimal = 49 of 76 (64.473684% optimal)
Total points = 750
