# Supplementary material for: Identifying the Basal Ganglia Network Model Markers for Medication-Induced Impulsivity in Parkinson's Disease Patients
Source: PLoS One. 2015 Jun 4;10(6):e0127542. doi: 10.1371/journal.pone.0127542 (PMC4456385; doi:10.1371/journal.pone.0127542)
Supplement: S4 File — (ZIP) [file pone.0127542.s004.zip › SMat/Quarters_ICD on 3.doc]

Quarters
Subject ID: ICD on meds
Stimuli:
A = SticksPict B= Green_Pict
C = CirclePict C= Worms_Pict
Stim A is class A 80% of trials; Stim B is class A 20% of trials
    win = 25 points, lose is 0
Stim C is class A 80% of trials; Stim D is class A 20% of trials
    win = 0, lose = 25 points


Key: A/B is subj response, 0/1 is correct?, 0/1 is optimal?
1 Green_Pict,StimB,B,25,0   B 1  1    RT 278
2 Green_Pict,StimB,A,25,0   A 1  0    RT 83
3 Green_Pict,StimB,B,25,0   A 0  0    RT 62
4 Worms_Pict,StimD,B,0,25   B 1  1    RT 134
5 Green_Pict,StimB,B,25,0   A 0  0    RT 100
6 CirclePict,StimC,A,0,25   A 1  1    RT 92
7 Green_Pict,StimB,B,25,0   B 1  1    RT 56
8 CirclePict,StimC,A,0,25   B 0  0    RT 67
9 CirclePict,StimC,B,0,25   B 1  0    RT 91
10 SticksPict,StimA,A,25,0   A 1  1    RT 186
11 SticksPict,StimA,A,25,0   B 0  0    RT 55
12 Green_Pict,StimB,B,25,0   A 0  0    RT 56
13 SticksPict,StimA,A,25,0   B 0  0    RT 62
14 SticksPict,StimA,B,25,0   A 0  1    RT 35
15 SticksPict,StimA,A,25,0   A 1  1    RT 47
16 Worms_Pict,StimD,B,0,25   B 1  1    RT 187
17 Green_Pict,StimB,B,25,0   A 0  0    RT 84
18 CirclePict,StimC,B,0,25   B 1  0    RT 70
19 Worms_Pict,StimD,B,0,25   B 1  1    RT 23
20 Green_Pict,StimB,A,25,0   B 0  1    RT 57
21 CirclePict,StimC,A,0,25   A 1  1    RT 33
22 SticksPict,StimA,A,25,0   A 1  1    RT 59
23 Worms_Pict,StimD,B,0,25   A 0  0    RT 19
24 CirclePict,StimC,A,0,25   A 1  1    RT 65
25 SticksPict,StimA,A,25,0   A 1  1    RT 29
26 CirclePict,StimC,A,0,25   B 0  0    RT 27
27 CirclePict,StimC,A,0,25   A 1  1    RT 37
28 Worms_Pict,StimD,A,0,25   A 1  0    RT 97
29 Worms_Pict,StimD,B,0,25   A 0  0    RT 75
30 Green_Pict,StimB,B,25,0   B 1  1    RT 32
31 SticksPict,StimA,B,25,0   A 0  1    RT 31
32 SticksPict,StimA,A,25,0   A 1  1    RT 65
33 Worms_Pict,StimD,B,0,25   A 0  0    RT 85
34 SticksPict,StimA,A,25,0   A 1  1    RT 21
35 Worms_Pict,StimD,B,0,25   B 1  1    RT 38
36 CirclePict,StimC,A,0,25   A 1  1    RT 74
37 Worms_Pict,StimD,B,0,25   B 1  1    RT 120
38 Worms_Pict,StimD,A,0,25   A 1  0    RT 71
39 Green_Pict,StimB,B,25,0   A 0  0    RT 19
40 CirclePict,StimC,A,0,25   A 1  1    RT 13
41 CirclePict,StimC,A,0,25   B 0  0    RT 18
42 SticksPict,StimA,A,25,0   B 0  0    RT 59
43 SticksPict,StimA,A,25,0   B 0  0    RT 18
44 CirclePict,StimC,A,0,25   B 0  0    RT 14
45 CirclePict,StimC,A,0,25   A 1  1    RT 8
46 Green_Pict,StimB,B,25,0   B 1  1    RT 15
47 Worms_Pict,StimD,B,0,25   B 1  1    RT 20
48 Worms_Pict,StimD,A,0,25   A 1  0    RT 22
49 Worms_Pict,StimD,B,0,25   B 1  1    RT 21
50 Worms_Pict,StimD,B,0,25   A 0  0    RT 22
51 CirclePict,StimC,A,0,25   A 1  1    RT 14
52 Worms_Pict,StimD,B,0,25   A 0  0    RT 16
53 Worms_Pict,StimD,B,0,25   B 1  1    RT 25
54 Green_Pict,StimB,B,25,0   A 0  0    RT 69
55 CirclePict,StimC,A,0,25   B 0  0    RT 19
56 SticksPict,StimA,A,25,0   A 1  1    RT 32
57 Worms_Pict,StimD,B,0,25   A 0  0    RT 15
58 SticksPict,StimA,B,25,0   A 0  1    RT 51
59 SticksPict,StimA,B,25,0   A 0  1    RT 81
60 CirclePict,StimC,A,0,25   B 0  0    RT 37
61 Worms_Pict,StimD,B,0,25   A 0  0    RT 34
62 SticksPict,StimA,A,25,0   A 1  1    RT 22
63 CirclePict,StimC,B,0,25   A 0  1    RT 19
64 Green_Pict,StimB,B,25,0   A 0  0    RT 11
65 Green_Pict,StimB,A,25,0   A 1  0    RT 35
66 CirclePict,StimC,A,0,25   A 1  1    RT 90
67 CirclePict,StimC,B,0,25   A 0  1    RT 36
68 Green_Pict,StimB,A,25,0   B 0  1    RT 33
69 Green_Pict,StimB,B,25,0   B 1  1    RT 47
70 Green_Pict,StimB,B,25,0   B 1  1    RT 31
71 SticksPict,StimA,A,25,0   B 0  0    RT 70
72 SticksPict,StimA,A,25,0   B 0  0    RT 81
73 CirclePict,StimC,A,0,25   B 0  0    RT 62
74 Worms_Pict,StimD,B,0,25   A 0  0    RT 53
75 Green_Pict,StimB,B,25,0   A 0  0    RT 14
76 SticksPict,StimA,A,25,0   A 1  1    RT 51
77 Green_Pict,StimB,B,25,0   A 0  0    RT 151
78 Green_Pict,StimB,B,25,0   A 0  0    RT 69
79 Worms_Pict,StimD,A,0,25   B 0  1    RT 132
80 SticksPict,StimA,A,25,0   A 1  1    RT 49
81 CirclePict,StimC,A,0,25   A 1  1    RT 41
82 CirclePict,StimC,A,0,25   B 0  0    RT 119
83 Worms_Pict,StimD,B,0,25   B 1  1    RT 60
84 Green_Pict,StimB,A,25,0   A 1  0    RT 30
85 Green_Pict,StimB,B,25,0   A 0  0    RT 82
86 Worms_Pict,StimD,B,0,25   B 1  1    RT 57
87 SticksPict,StimA,A,25,0   A 1  1    RT 48
88 CirclePict,StimC,A,0,25   A 1  1    RT 113
89 Green_Pict,StimB,B,25,0   B 1  1    RT 118
90 Green_Pict,StimB,B,25,0   A 0  0    RT 57
91 SticksPict,StimA,A,25,0   A 1  1    RT 43
92 CirclePict,StimC,B,0,25   B 1  0    RT 56
93 SticksPict,StimA,A,25,0   B 0  0    RT 62
94 CirclePict,StimC,A,0,25   B 0  0    RT 97
95 CirclePict,StimC,A,0,25   B 0  0    RT 83
96 SticksPict,StimA,B,25,0   A 0  1    RT 29
97 SticksPict,StimA,A,25,0   A 1  1    RT 27
98 Green_Pict,StimB,B,25,0   A 0  0    RT 44
99 SticksPict,StimA,A,25,0   B 0  0    RT 70
100 Worms_Pict,StimD,B,0,25   A 0  0    RT 82
101 CirclePict,StimC,A,0,25   A 1  1    RT 73
102 Worms_Pict,StimD,B,0,25   B 1  1    RT 48
103 SticksPict,StimA,B,25,0   A 0  1    RT 45
104 Worms_Pict,StimD,A,0,25   A 1  0    RT 14
105 Green_Pict,StimB,A,25,0   A 1  0    RT 90
106 SticksPict,StimA,A,25,0   A 1  1    RT 38
107 CirclePict,StimC,B,0,25  s    RT 88
108 Worms_Pict,StimD,B,0,25   B 1  1    RT 54
109 Worms_Pict,StimD,B,0,25   B 1  1    RT 107
110 Worms_Pict,StimD,B,0,25   B 1  1    RT 36
111 Green_Pict,StimB,B,25,0   A 0  0    RT 51
112 Worms_Pict,StimD,B,0,25   B 1  1    RT 80
113 CirclePict,StimC,A,0,25   B 0  0    RT 65
114 SticksPict,StimA,A,25,0   A 1  1    RT 36
115 Green_Pict,StimB,B,25,0   A 0  0    RT 55
116 Green_Pict,StimB,B,25,0   A 0  0    RT 42
117 Worms_Pict,StimD,A,0,25   A 1  0    RT 74
118 Green_Pict,StimB,B,25,0   B 1  1    RT 104
119 CirclePict,StimC,A,0,25  s    RT 54
120 SticksPict,StimA,A,25,0   A 1  1    RT 37
121 Green_Pict,StimB,B,25,0   B 1  1    RT 48
122 CirclePict,StimC,A,0,25  s    RT 98
123 Worms_Pict,StimD,B,0,25   A 0  0    RT 81
124 SticksPict,StimA,B,25,0   A 0  1    RT 41
125 Green_Pict,StimB,B,25,0   B 1  1    RT 45
126 SticksPict,StimA,A,25,0   A 1  1    RT 43
127 Green_Pict,StimB,B,25,0   B 1  1    RT 52
128 SticksPict,StimA,A,25,0   A 1  1    RT 38
129 Worms_Pict,StimD,A,0,25  s    RT 47
130 Worms_Pict,StimD,B,0,25  s    RT 34
131 Green_Pict,StimB,B,25,0   B 1  1    RT 55
132 Green_Pict,StimB,B,25,0   B 1  1    RT 56
133 CirclePict,StimC,A,0,25  s    RT 62
134 Green_Pict,StimB,B,25,0   B 1  1    RT 48
135 Worms_Pict,StimD,B,0,25  s    RT 57
136 SticksPict,StimA,A,25,0   A 1  1    RT 59
137 Worms_Pict,StimD,B,0,25  s    RT 39
138 SticksPict,StimA,A,25,0   A 1  1    RT 66
139 SticksPict,StimA,A,25,0   A 1  1    RT 40
140 Green_Pict,StimB,B,25,0   B 1  1    RT 40
141 CirclePict,StimC,B,0,25  s    RT 49
142 SticksPict,StimA,A,25,0   A 1  1    RT 42
143 Green_Pict,StimB,A,25,0   B 0  1    RT 39
144 Green_Pict,StimB,A,25,0   B 0  1    RT 35
145 CirclePict,StimC,A,0,25   B 0  0    RT 67
146 Worms_Pict,StimD,A,0,25   B 0  1    RT 48
147 Worms_Pict,StimD,B,0,25   A 0  0    RT 35
148 CirclePict,StimC,A,0,25  s    RT 33
149 SticksPict,StimA,A,25,0   A 1  1    RT 34
150 Worms_Pict,StimD,B,0,25  s    RT 42
151 Worms_Pict,StimD,B,0,25   B 1  1    RT 60
152 CirclePict,StimC,A,0,25  s    RT 34
153 SticksPict,StimA,B,25,0   A 0  1    RT 33
154 CirclePict,StimC,B,0,25  s    RT 42
155 CirclePict,StimC,A,0,25  s    RT 31
156 Green_Pict,StimB,B,25,0   B 1  1    RT 29
157 CirclePict,StimC,A,0,25  s    RT 41
158 Worms_Pict,StimD,B,0,25  s    RT 51
159 CirclePict,StimC,A,0,25  s    RT 39
160 SticksPict,StimA,A,25,0   A 1  1    RT 34

Total AB skipped = 0
Total CD skipped = 17

Total AB Correct = 44 of 80 (55% correct)
Total CD Correct = 36 of 63 (57.142857% correct)
Total AB optimal = 52 of 80 (65% optimal)
Total CD optimal = 32 of 63 (50.793651% optimal)
Total points = 925
