# Supplementary material for: Identifying the Basal Ganglia Network Model Markers for Medication-Induced Impulsivity in Parkinson's Disease Patients
Source: PLoS One. 2015 Jun 4;10(6):e0127542. doi: 10.1371/journal.pone.0127542 (PMC4456385; doi:10.1371/journal.pone.0127542)
Supplement: S4 File — (ZIP) [file pone.0127542.s004.zip › SMat/Quarters_ICD on 4.doc]

Quarters
Subject ID: ICD on Prampex and other meds
Stimuli:
A = Worms_Pict B= Green_Pict
C = CirclePict C= SticksPict
Stim A is class A 80% of trials; Stim B is class A 20% of trials
    win = 25 points, lose is 0
Stim C is class A 80% of trials; Stim D is class A 20% of trials
    win = 0, lose = 25 points


Key: A/B is subj response, 0/1 is correct?, 0/1 is optimal?
1 CirclePict,StimC,A,0,25   A 1  1    RT 264
2 Worms_Pict,StimA,A,25,0   B 0  0    RT 291
3 Green_Pict,StimB,A,25,0   B 0  1    RT 193
4 CirclePict,StimC,B,0,25   B 1  0    RT 249
5 Worms_Pict,StimA,A,25,0   A 1  1    RT 171
6 SticksPict,StimD,A,0,25   A 1  0    RT 145
7 SticksPict,StimD,B,0,25   B 1  1    RT 153
8 Green_Pict,StimB,B,25,0   B 1  1    RT 167
9 SticksPict,StimD,B,0,25   B 1  1    RT 173
10 CirclePict,StimC,A,0,25   B 0  0    RT 146
11 Green_Pict,StimB,B,25,0   A 0  0    RT 183
12 SticksPict,StimD,B,0,25   A 0  0    RT 272
13 CirclePict,StimC,A,0,25   B 0  0    RT 76
14 CirclePict,StimC,B,0,25   A 0  1    RT 94
15 CirclePict,StimC,A,0,25   A 1  1    RT 110
16 Worms_Pict,StimA,A,25,0   B 0  0    RT 97
17 Worms_Pict,StimA,A,25,0   A 1  1    RT 201
18 Green_Pict,StimB,A,25,0   A 1  0    RT 74
19 Green_Pict,StimB,B,25,0   B 1  1    RT 73
20 Worms_Pict,StimA,A,25,0   B 0  0    RT 89
21 SticksPict,StimD,B,0,25   B 1  1    RT 145
22 Worms_Pict,StimA,B,25,0   A 0  1    RT 213
23 Green_Pict,StimB,B,25,0   B 1  1    RT 140
24 Green_Pict,StimB,B,25,0   A 0  0    RT 64
25 SticksPict,StimD,B,0,25   B 1  1    RT 91
26 Green_Pict,StimB,B,25,0   B 1  1    RT 45
27 Green_Pict,StimB,B,25,0   A 0  0    RT 66
28 CirclePict,StimC,A,0,25   B 0  0    RT 178
29 Worms_Pict,StimA,A,25,0   A 1  1    RT 65
30 SticksPict,StimD,B,0,25   B 1  1    RT 113
31 CirclePict,StimC,A,0,25   B 0  0    RT 241
32 SticksPict,StimD,B,0,25   A 0  0    RT 42
33 Worms_Pict,StimA,A,25,0   B 0  0    RT 30
34 SticksPict,StimD,B,0,25   A 0  0    RT 43
35 CirclePict,StimC,A,0,25   B 0  0    RT 36
36 Worms_Pict,StimA,B,25,0   A 0  1    RT 46
37 Worms_Pict,StimA,A,25,0   A 1  1    RT 91
38 Green_Pict,StimB,B,25,0   A 0  0    RT 59
39 SticksPict,StimD,A,0,25   A 1  0    RT 89
40 CirclePict,StimC,A,0,25   A 1  1    RT 56
41 SticksPict,StimD,B,0,25   A 0  0    RT 100
42 Worms_Pict,StimA,A,25,0   A 1  1    RT 49
43 Green_Pict,StimB,B,25,0   A 0  0    RT 171
44 Worms_Pict,StimA,B,25,0   A 0  1    RT 156
45 Green_Pict,StimB,B,25,0   A 0  0    RT 51
46 CirclePict,StimC,B,0,25  s    RT 92
47 Worms_Pict,StimA,A,25,0   A 1  1    RT 69
48 SticksPict,StimD,B,0,25   B 1  1    RT 103
49 Worms_Pict,StimA,A,25,0   A 1  1    RT 33
50 Worms_Pict,StimA,A,25,0   A 1  1    RT 172
51 CirclePict,StimC,A,0,25  s    RT 68
52 CirclePict,StimC,A,0,25  s    RT 137
53 Worms_Pict,StimA,B,25,0   A 0  1    RT 64
54 Green_Pict,StimB,B,25,0   A 0  0    RT 70
55 CirclePict,StimC,A,0,25  s    RT 80
56 CirclePict,StimC,A,0,25  s    RT 73
57 Green_Pict,StimB,A,25,0   A 1  0    RT 75
58 SticksPict,StimD,B,0,25  s    RT 102
59 Worms_Pict,StimA,A,25,0   A 1  1    RT 65
60 Green_Pict,StimB,B,25,0   A 0  0    RT 96
61 CirclePict,StimC,B,0,25  s    RT 76
62 SticksPict,StimD,B,0,25  s    RT 79
63 Green_Pict,StimB,B,25,0   A 0  0    RT 66
64 Worms_Pict,StimA,A,25,0   A 1  1    RT 56
65 SticksPict,StimD,A,0,25  s    RT 81
66 CirclePict,StimC,A,0,25  s    RT 130
67 SticksPict,StimD,B,0,25  s    RT 110
68 SticksPict,StimD,B,0,25  s    RT 64
69 Green_Pict,StimB,B,25,0   B 1  1    RT 157
70 Green_Pict,StimB,B,25,0   B 1  1    RT 99
71 CirclePict,StimC,A,0,25  s    RT 75
72 SticksPict,StimD,B,0,25  s    RT 128
73 SticksPict,StimD,A,0,25  s    RT 76
74 Worms_Pict,StimA,A,25,0   A 1  1    RT 57
75 Worms_Pict,StimA,A,25,0   A 1  1    RT 64
76 CirclePict,StimC,A,0,25  s    RT 60
77 Green_Pict,StimB,A,25,0   A 1  0    RT 79
78 Green_Pict,StimB,B,25,0   A 0  0    RT 48
79 CirclePict,StimC,A,0,25  s    RT 45
80 SticksPict,StimD,B,0,25  s    RT 61
81 CirclePict,StimC,A,0,25  s    RT 63
82 Green_Pict,StimB,B,25,0   A 0  0    RT 61
83 Worms_Pict,StimA,A,25,0   A 1  1    RT 54
84 Green_Pict,StimB,B,25,0   B 1  1    RT 93
85 Worms_Pict,StimA,B,25,0   A 0  1    RT 52
86 Green_Pict,StimB,B,25,0   B 1  1    RT 68
87 SticksPict,StimD,B,0,25  s    RT 63
88 Worms_Pict,StimA,A,25,0   A 1  1    RT 53
89 CirclePict,StimC,A,0,25  s    RT 61
90 SticksPict,StimD,B,0,25  s    RT 59
91 Green_Pict,StimB,A,25,0   B 0  1    RT 78
92 Green_Pict,StimB,B,25,0   A 0  0    RT 95
93 Worms_Pict,StimA,A,25,0   A 1  1    RT 53
94 CirclePict,StimC,B,0,25  s    RT 52
95 CirclePict,StimC,A,0,25  s    RT 54
96 Worms_Pict,StimA,A,25,0   A 1  1    RT 56
97 SticksPict,StimD,B,0,25  s    RT 63
98 CirclePict,StimC,A,0,25  s    RT 59
99 SticksPict,StimD,B,0,25  s    RT 64
100 CirclePict,StimC,A,0,25  s    RT 64
101 SticksPict,StimD,A,0,25  s    RT 66
102 SticksPict,StimD,B,0,25  s    RT 59
103 Green_Pict,StimB,B,25,0   B 1  1    RT 75
104 CirclePict,StimC,A,0,25  s    RT 50
105 Green_Pict,StimB,B,25,0   A 0  0    RT 80
106 CirclePict,StimC,B,0,25  s    RT 60
107 Green_Pict,StimB,B,25,0   B 1  1    RT 59
108 SticksPict,StimD,B,0,25  s    RT 57
109 Worms_Pict,StimA,A,25,0   A 1  1    RT 47
110 CirclePict,StimC,A,0,25  s    RT 82
111 Worms_Pict,StimA,A,25,0   A 1  1    RT 54
112 Worms_Pict,StimA,A,25,0   A 1  1    RT 57
113 SticksPict,StimD,A,0,25  s    RT 60
114 SticksPict,StimD,B,0,25  s    RT 48
115 CirclePict,StimC,A,0,25  s    RT 64
116 Worms_Pict,StimA,B,25,0   A 0  1    RT 56
117 Green_Pict,StimB,A,25,0   B 0  1    RT 68
118 SticksPict,StimD,B,0,25  s    RT 56
119 Green_Pict,StimB,B,25,0   B 1  1    RT 115
120 Worms_Pict,StimA,A,25,0   A 1  1    RT 48
121 CirclePict,StimC,A,0,25  s    RT 54
122 CirclePict,StimC,A,0,25  s    RT 46
123 SticksPict,StimD,A,0,25  s    RT 51
124 CirclePict,StimC,B,0,25  s    RT 73
125 CirclePict,StimC,A,0,25  s    RT 65
126 Green_Pict,StimB,A,25,0   B 0  1    RT 56
127 SticksPict,StimD,B,0,25  s    RT 63
128 Worms_Pict,StimA,B,25,0   A 0  1    RT 54
129 Green_Pict,StimB,B,25,0   B 1  1    RT 62
130 CirclePict,StimC,A,0,25  s    RT 57
131 SticksPict,StimD,B,0,25  s    RT 55
132 CirclePict,StimC,A,0,25  s    RT 67
133 Worms_Pict,StimA,A,25,0   A 1  1    RT 55
134 SticksPict,StimD,B,0,25  s    RT 62
135 SticksPict,StimD,B,0,25  s    RT 53
136 SticksPict,StimD,A,0,25   B 0  1    RT 140
137 Green_Pict,StimB,B,25,0   B 1  1    RT 74
138 CirclePict,StimC,A,0,25  s    RT 60
139 SticksPict,StimD,B,0,25   A 0  0    RT 148
140 CirclePict,StimC,A,0,25  s    RT 52
141 Green_Pict,StimB,B,25,0   B 1  1    RT 47
142 Green_Pict,StimB,B,25,0   A 0  0    RT 68
143 Green_Pict,StimB,B,25,0   B 1  1    RT 61
144 Green_Pict,StimB,B,25,0   B 1  1    RT 52
145 Worms_Pict,StimA,A,25,0   A 1  1    RT 55
146 Worms_Pict,StimA,A,25,0   A 1  1    RT 54
147 CirclePict,StimC,B,0,25  s    RT 59
148 SticksPict,StimD,B,0,25  s    RT 60
149 Green_Pict,StimB,B,25,0   B 1  1    RT 59
150 Green_Pict,StimB,B,25,0   B 1  1    RT 109
151 Worms_Pict,StimA,A,25,0   A 1  1    RT 62
152 Worms_Pict,StimA,B,25,0   A 0  1    RT 79
153 Green_Pict,StimB,A,25,0   B 0  1    RT 54
154 CirclePict,StimC,A,0,25  s    RT 49
155 Worms_Pict,StimA,A,25,0   A 1  1    RT 48
156 Worms_Pict,StimA,A,25,0   A 1  1    RT 81
157 SticksPict,StimD,B,0,25  s    RT 52
158 Worms_Pict,StimA,A,25,0   A 1  1    RT 55
159 Worms_Pict,StimA,A,25,0   A 1  1    RT 54
160 SticksPict,StimD,B,0,25  s    RT 75

Total AB skipped = 0
Total CD skipped = 56

Total AB Correct = 49 of 80 (61.25% correct)
Total CD Correct = 12 of 24 (50% correct)
Total AB optimal = 59 of 80 (73.75% optimal)
Total CD optimal = 11 of 24 (45.833333% optimal)
Total points = 1425
