# Supplementary material for: Identifying the Basal Ganglia Network Model Markers for Medication-Induced Impulsivity in Parkinson's Disease Patients
Source: PLoS One. 2015 Jun 4;10(6):e0127542. doi: 10.1371/journal.pone.0127542 (PMC4456385; doi:10.1371/journal.pone.0127542)
Supplement: S4 File — (ZIP) [file pone.0127542.s004.zip › SMat/Quarters_ICD on 6.doc]

Quarters
Subject ID: ICD on meds
Stimuli:
A = CirclePict B= Green_Pict
C = Worms_Pict C= SticksPict
Stim A is class A 80% of trials; Stim B is class A 20% of trials
    win = 25 points, lose is 0
Stim C is class A 80% of trials; Stim D is class A 20% of trials
    win = 0, lose = 25 points


Key: A/B is subj response, 0/1 is correct?, 0/1 is optimal?
1 CirclePict,StimA,A,25,0   A 1  1    RT 197
2 SticksPict,StimD,B,0,25   A 0  0    RT 206
3 Worms_Pict,StimC,A,0,25   B 0  0    RT 135
4 Worms_Pict,StimC,B,0,25   A 0  1    RT 81
5 Green_Pict,StimB,B,25,0   A 0  0    RT 213
6 Green_Pict,StimB,B,25,0   A 0  0    RT 188
7 Worms_Pict,StimC,A,0,25   B 0  0    RT 242
8 SticksPict,StimD,B,0,25   A 0  0    RT 173
9 CirclePict,StimA,B,25,0   B 1  0    RT 231
10 CirclePict,StimA,A,25,0   B 0  0    RT 70
11 Green_Pict,StimB,B,25,0   B 1  1    RT 83
12 CirclePict,StimA,A,25,0   B 0  0    RT 77
13 Worms_Pict,StimC,A,0,25   A 1  1    RT 116
14 CirclePict,StimA,A,25,0   B 0  0    RT 75
15 CirclePict,StimA,A,25,0   B 0  0    RT 111
16 Green_Pict,StimB,B,25,0   A 0  0    RT 118
17 SticksPict,StimD,B,0,25   A 0  0    RT 87
18 Green_Pict,StimB,B,25,0   A 0  0    RT 192
19 SticksPict,StimD,A,0,25   A 1  0    RT 96
20 SticksPict,StimD,B,0,25   A 0  0    RT 82
21 Worms_Pict,StimC,A,0,25   A 1  1    RT 83
22 SticksPict,StimD,B,0,25   B 1  1    RT 111
23 Green_Pict,StimB,B,25,0   B 1  1    RT 104
24 Green_Pict,StimB,A,25,0   B 0  1    RT 95
25 CirclePict,StimA,B,25,0   A 0  1    RT 231
26 SticksPict,StimD,B,0,25   B 1  1    RT 103
27 Green_Pict,StimB,A,25,0   B 0  1    RT 105
28 Worms_Pict,StimC,A,0,25   B 0  0    RT 85
29 Worms_Pict,StimC,A,0,25   A 1  1    RT 163
30 Worms_Pict,StimC,A,0,25   A 1  1    RT 77
31 Worms_Pict,StimC,A,0,25   A 1  1    RT 141
32 CirclePict,StimA,A,25,0   A 1  1    RT 81
33 Worms_Pict,StimC,B,0,25   A 0  1    RT 87
34 SticksPict,StimD,B,0,25   A 0  0    RT 70
35 CirclePict,StimA,A,25,0   A 1  1    RT 76
36 SticksPict,StimD,B,0,25   B 1  1    RT 100
37 Green_Pict,StimB,B,25,0   B 1  1    RT 93
38 CirclePict,StimA,A,25,0   B 0  0    RT 105
39 Green_Pict,StimB,B,25,0   B 1  1    RT 76
40 SticksPict,StimD,A,0,25   B 0  1    RT 74
41 CirclePict,StimA,A,25,0   B 0  0    RT 80
42 SticksPict,StimD,B,0,25   B 1  1    RT 102
43 SticksPict,StimD,B,0,25  s    RT 87
44 CirclePict,StimA,A,25,0   A 1  1    RT 176
45 Green_Pict,StimB,B,25,0  s    RT 88
46 Worms_Pict,StimC,A,0,25  s    RT 45
47 Green_Pict,StimB,B,25,0   A 0  0    RT 129
48 CirclePict,StimA,A,25,0   A 1  1    RT 62
49 SticksPict,StimD,B,0,25   A 0  0    RT 67
50 CirclePict,StimA,A,25,0   A 1  1    RT 63
51 SticksPict,StimD,B,0,25   B 1  1    RT 93
52 Green_Pict,StimB,B,25,0  s    RT 83
53 Worms_Pict,StimC,A,0,25  s    RT 48
54 CirclePict,StimA,A,25,0   A 1  1    RT 77
55 SticksPict,StimD,B,0,25   A 0  0    RT 130
56 CirclePict,StimA,A,25,0   A 1  1    RT 81
57 Worms_Pict,StimC,B,0,25  s    RT 69
58 Worms_Pict,StimC,A,0,25  s    RT 77
59 Worms_Pict,StimC,A,0,25   B 0  0    RT 83
60 CirclePict,StimA,A,25,0   A 1  1    RT 65
61 SticksPict,StimD,A,0,25   A 1  0    RT 86
62 SticksPict,StimD,B,0,25   A 0  0    RT 105
63 Green_Pict,StimB,B,25,0   A 0  0    RT 73
64 Worms_Pict,StimC,B,0,25  s    RT 89
65 Worms_Pict,StimC,A,0,25  s    RT 178
66 Green_Pict,StimB,B,25,0   A 0  0    RT 72
67 CirclePict,StimA,A,25,0   A 1  1    RT 58
68 CirclePict,StimA,B,25,0   A 0  1    RT 157
69 Green_Pict,StimB,B,25,0   B 1  1    RT 74
70 Green_Pict,StimB,A,25,0   B 0  1    RT 83
71 Green_Pict,StimB,B,25,0   B 1  1    RT 77
72 Green_Pict,StimB,A,25,0   B 0  1    RT 87
73 Green_Pict,StimB,B,25,0   B 1  1    RT 38
74 SticksPict,StimD,A,0,25   A 1  0    RT 107
75 SticksPict,StimD,B,0,25   A 0  0    RT 31
76 Worms_Pict,StimC,A,0,25   B 0  0    RT 61
77 CirclePict,StimA,B,25,0   A 0  1    RT 48
78 Worms_Pict,StimC,A,0,25   B 0  0    RT 105
79 SticksPict,StimD,B,0,25   A 0  0    RT 61
80 Worms_Pict,StimC,A,0,25   B 0  0    RT 52
81 Worms_Pict,StimC,A,0,25   A 1  1    RT 20
82 SticksPict,StimD,B,0,25   B 1  1    RT 26
83 CirclePict,StimA,A,25,0   A 1  1    RT 25
84 SticksPict,StimD,B,0,25   A 0  0    RT 40
85 CirclePict,StimA,A,25,0   A 1  1    RT 58
86 Worms_Pict,StimC,B,0,25   A 0  1    RT 56
87 SticksPict,StimD,A,0,25   A 1  0    RT 94
88 Green_Pict,StimB,A,25,0   B 0  1    RT 48
89 CirclePict,StimA,A,25,0   A 1  1    RT 39
90 Green_Pict,StimB,B,25,0   A 0  0    RT 46
91 Worms_Pict,StimC,A,0,25   A 1  1    RT 45
92 Worms_Pict,StimC,A,0,25   B 0  0    RT 126
93 SticksPict,StimD,B,0,25   A 0  0    RT 36
94 CirclePict,StimA,A,25,0   A 1  1    RT 68
95 Green_Pict,StimB,B,25,0   A 0  0    RT 42
96 Green_Pict,StimB,B,25,0   A 0  0    RT 33
97 SticksPict,StimD,B,0,25   A 0  0    RT 47
98 SticksPict,StimD,B,0,25   A 0  0    RT 54
99 Worms_Pict,StimC,B,0,25   A 0  1    RT 31
100 Green_Pict,StimB,A,25,0   B 0  1    RT 34
101 CirclePict,StimA,A,25,0   A 1  1    RT 29
102 Worms_Pict,StimC,A,0,25   B 0  0    RT 43
103 SticksPict,StimD,B,0,25   A 0  0    RT 26
104 CirclePict,StimA,B,25,0   B 1  0    RT 23
105 SticksPict,StimD,B,0,25   A 0  0    RT 36
106 Green_Pict,StimB,B,25,0   B 1  1    RT 29
107 SticksPict,StimD,A,0,25   B 0  1    RT 68
108 SticksPict,StimD,B,0,25   A 0  0    RT 28
109 Green_Pict,StimB,B,25,0   B 1  1    RT 33
110 Green_Pict,StimB,B,25,0   B 1  1    RT 38
111 Worms_Pict,StimC,A,0,25   B 0  0    RT 33
112 Worms_Pict,StimC,A,0,25   B 0  0    RT 28
113 CirclePict,StimA,A,25,0   B 0  0    RT 35
114 CirclePict,StimA,A,25,0   A 1  1    RT 205
115 Worms_Pict,StimC,A,0,25   A 1  1    RT 42
116 Green_Pict,StimB,B,25,0   A 0  0    RT 156
117 Worms_Pict,StimC,A,0,25   B 0  0    RT 42
118 CirclePict,StimA,A,25,0   B 0  0    RT 39
119 Green_Pict,StimB,B,25,0   B 1  1    RT 34
120 CirclePict,StimA,B,25,0   B 1  0    RT 39
121 SticksPict,StimD,A,0,25   B 0  1    RT 59
122 Worms_Pict,StimC,A,0,25   A 1  1    RT 18
123 Worms_Pict,StimC,A,0,25   B 0  0    RT 28
124 Worms_Pict,StimC,B,0,25   A 0  1    RT 28
125 SticksPict,StimD,B,0,25   B 1  1    RT 38
126 CirclePict,StimA,A,25,0   A 1  1    RT 26
127 CirclePict,StimA,B,25,0   A 0  1    RT 41
128 SticksPict,StimD,B,0,25   A 0  0    RT 38
129 CirclePict,StimA,A,25,0   B 0  0    RT 38
130 SticksPict,StimD,B,0,25   A 0  0    RT 28
131 Green_Pict,StimB,B,25,0   B 1  1    RT 29
132 Green_Pict,StimB,B,25,0   B 1  1    RT 31
133 Worms_Pict,StimC,A,0,25   B 0  0    RT 45
134 Worms_Pict,StimC,A,0,25   B 0  0    RT 32
135 Green_Pict,StimB,A,25,0   B 0  1    RT 34
136 SticksPict,StimD,B,0,25   B 1  1    RT 32
137 Worms_Pict,StimC,A,0,25   B 0  0    RT 30
138 CirclePict,StimA,A,25,0   B 0  0    RT 31
139 Worms_Pict,StimC,A,0,25   B 0  0    RT 39
140 Worms_Pict,StimC,A,0,25   A 1  1    RT 24
141 SticksPict,StimD,B,0,25   B 1  1    RT 30
142 Green_Pict,StimB,A,25,0   A 1  0    RT 22
143 CirclePict,StimA,A,25,0   B 0  0    RT 24
144 Worms_Pict,StimC,B,0,25   A 0  1    RT 20
145 Green_Pict,StimB,B,25,0   B 1  1    RT 24
146 CirclePict,StimA,A,25,0   B 0  0    RT 32
147 SticksPict,StimD,B,0,25   A 0  0    RT 32
148 Green_Pict,StimB,B,25,0   B 1  1    RT 33
149 Green_Pict,StimB,B,25,0   B 1  1    RT 50
150 CirclePict,StimA,A,25,0   A 1  1    RT 69
151 SticksPict,StimD,B,0,25   B 1  1    RT 81
152 CirclePict,StimA,A,25,0   A 1  1    RT 60
153 Green_Pict,StimB,B,25,0   B 1  1    RT 48
154 CirclePict,StimA,B,25,0   A 0  1    RT 47
155 Green_Pict,StimB,B,25,0   B 1  1    RT 57
156 Worms_Pict,StimC,A,0,25   A 1  1    RT 74
157 Green_Pict,StimB,B,25,0   B 1  1    RT 38
158 SticksPict,StimD,A,0,25   B 0  1    RT 112
159 SticksPict,StimD,B,0,25   B 1  1    RT 150
160 CirclePict,StimA,A,25,0   A 1  1    RT 56

Total AB skipped = 2
Total CD skipped = 7

Total AB Correct = 43 of 78 (55.128205% correct)
Total CD Correct = 26 of 73 (35.616438% correct)
Total AB optimal = 51 of 78 (65.384615% optimal)
Total CD optimal = 32 of 73 (43.835616% optimal)
Total points = 400
