# Supplementary material for: Identifying the Basal Ganglia Network Model Markers for Medication-Induced Impulsivity in Parkinson's Disease Patients
Source: PLoS One. 2015 Jun 4;10(6):e0127542. doi: 10.1371/journal.pone.0127542 (PMC4456385; doi:10.1371/journal.pone.0127542)
Supplement: S4 File — (ZIP) [file pone.0127542.s004.zip › SMat/Quarters_ICD on meds....doc]

Quarters
Subject ID: ICD on agonists.
Stimuli:
A = CirclePict B= Green_Pict
C = Worms_Pict C= SticksPict
Stim A is class A 80% of trials; Stim B is class A 20% of trials
    win = 25 points, lose is 0
Stim C is class A 80% of trials; Stim D is class A 20% of trials
    win = 0, lose = 25 points


Key: A/B is subj response, 0/1 is correct?, 0/1 is optimal?
1 SticksPict,StimD,B,0,25   B 1  1    RT 208
2 CirclePict,StimA,A,25,0   B 0  0    RT 105
3 Worms_Pict,StimC,A,0,25   A 1  1    RT 31
4 Green_Pict,StimB,B,25,0   B 1  1    RT 37
5 Worms_Pict,StimC,A,0,25   A 1  1    RT 37
6 Worms_Pict,StimC,A,0,25   A 1  1    RT 43
7 Green_Pict,StimB,B,25,0   B 1  1    RT 39
8 Worms_Pict,StimC,B,0,25   A 0  1    RT 42
9 SticksPict,StimD,B,0,25   A 0  0    RT 100
10 Worms_Pict,StimC,A,0,25   B 0  0    RT 73
11 CirclePict,StimA,A,25,0   A 1  1    RT 47
12 CirclePict,StimA,B,25,0   A 0  1    RT 41
13 CirclePict,StimA,A,25,0   A 1  1    RT 35
14 CirclePict,StimA,A,25,0   B 0  0    RT 33
15 Green_Pict,StimB,A,25,0   B 0  1    RT 47
16 Green_Pict,StimB,B,25,0   B 1  1    RT 73
17 SticksPict,StimD,A,0,25   B 0  1    RT 75
18 CirclePict,StimA,A,25,0   A 1  1    RT 39
19 Green_Pict,StimB,B,25,0   B 1  1    RT 38
20 SticksPict,StimD,B,0,25   A 0  0    RT 48
21 SticksPict,StimD,A,0,25   B 0  1    RT 62
22 SticksPict,StimD,B,0,25   A 0  0    RT 78
23 Worms_Pict,StimC,A,0,25   B 0  0    RT 43
24 Worms_Pict,StimC,A,0,25   A 1  1    RT 60
25 Worms_Pict,StimC,A,0,25   A 1  1    RT 36
26 SticksPict,StimD,B,0,25   A 0  0    RT 67
27 CirclePict,StimA,A,25,0   A 1  1    RT 49
28 Worms_Pict,StimC,B,0,25   B 1  0    RT 58
29 CirclePict,StimA,A,25,0   A 1  1    RT 49
30 Green_Pict,StimB,A,25,0   B 0  1    RT 38
31 SticksPict,StimD,B,0,25   A 0  0    RT 57
32 SticksPict,StimD,B,0,25   B 1  1    RT 29
33 CirclePict,StimA,A,25,0   A 1  1    RT 35
34 SticksPict,StimD,B,0,25   B 1  1    RT 49
35 Green_Pict,StimB,B,25,0   A 0  0    RT 79
36 Worms_Pict,StimC,A,0,25   A 1  1    RT 105
37 Green_Pict,StimB,B,25,0   B 1  1    RT 34
38 Green_Pict,StimB,B,25,0   B 1  1    RT 33
39 Green_Pict,StimB,B,25,0   B 1  1    RT 29
40 CirclePict,StimA,B,25,0   A 0  1    RT 48
41 Green_Pict,StimB,A,25,0   B 0  1    RT 30
42 Green_Pict,StimB,A,25,0   B 0  1    RT 60
43 Green_Pict,StimB,B,25,0   B 1  1    RT 25
44 Worms_Pict,StimC,A,0,25   A 1  1    RT 99
45 SticksPict,StimD,B,0,25   B 1  1    RT 56
46 Worms_Pict,StimC,A,0,25   A 1  1    RT 51
47 CirclePict,StimA,A,25,0   A 1  1    RT 38
48 SticksPict,StimD,B,0,25   B 1  1    RT 56
49 Worms_Pict,StimC,B,0,25   A 0  1    RT 44
50 CirclePict,StimA,A,25,0   A 1  1    RT 36
51 SticksPict,StimD,B,0,25   B 1  1    RT 41
52 SticksPict,StimD,A,0,25   B 0  1    RT 41
53 Green_Pict,StimB,B,25,0   B 1  1    RT 45
54 CirclePict,StimA,A,25,0   A 1  1    RT 33
55 CirclePict,StimA,A,25,0   A 1  1    RT 53
56 Worms_Pict,StimC,A,0,25   B 0  0    RT 46
57 Worms_Pict,StimC,A,0,25   A 1  1    RT 24
58 Worms_Pict,StimC,B,0,25   A 0  1    RT 31
59 CirclePict,StimA,A,25,0   A 1  1    RT 39
60 Worms_Pict,StimC,A,0,25   B 0  0    RT 41
61 CirclePict,StimA,B,25,0   A 0  1    RT 32
62 Green_Pict,StimB,B,25,0   B 1  1    RT 34
63 CirclePict,StimA,A,25,0   A 1  1    RT 35
64 Green_Pict,StimB,B,25,0   B 1  1    RT 31
65 CirclePict,StimA,B,25,0   A 0  1    RT 32
66 SticksPict,StimD,B,0,25   B 1  1    RT 41
67 Green_Pict,StimB,B,25,0   B 1  1    RT 38
68 Green_Pict,StimB,B,25,0   B 1  1    RT 26
69 Worms_Pict,StimC,A,0,25   B 0  0    RT 54
70 Worms_Pict,StimC,A,0,25   A 1  1    RT 82
71 SticksPict,StimD,B,0,25   B 1  1    RT 106
72 SticksPict,StimD,B,0,25   B 1  1    RT 34
73 Green_Pict,StimB,B,25,0   B 1  1    RT 37
74 SticksPict,StimD,B,0,25   B 1  1    RT 55
75 CirclePict,StimA,A,25,0   A 1  1    RT 36
76 SticksPict,StimD,B,0,25   B 1  1    RT 39
77 SticksPict,StimD,A,0,25   A 1  0    RT 57
78 Green_Pict,StimB,B,25,0   B 1  1    RT 35
79 CirclePict,StimA,A,25,0   A 1  1    RT 40
80 Worms_Pict,StimC,A,0,25   A 1  1    RT 66
81 Green_Pict,StimB,B,25,0   B 1  1    RT 34
82 SticksPict,StimD,B,0,25   A 0  0    RT 49
83 Green_Pict,StimB,B,25,0   B 1  1    RT 33
84 Worms_Pict,StimC,A,0,25   A 1  1    RT 48
85 Worms_Pict,StimC,B,0,25   B 1  0    RT 57
86 Worms_Pict,StimC,A,0,25   A 1  1    RT 51
87 SticksPict,StimD,B,0,25   B 1  1    RT 53
88 Green_Pict,StimB,B,25,0   B 1  1    RT 36
89 Green_Pict,StimB,B,25,0   A 0  0    RT 27
90 CirclePict,StimA,A,25,0   A 1  1    RT 34
91 SticksPict,StimD,A,0,25   B 0  1    RT 49
92 SticksPict,StimD,A,0,25   A 1  0    RT 41
93 SticksPict,StimD,B,0,25   B 1  1    RT 37
94 Worms_Pict,StimC,A,0,25   A 1  1    RT 42
95 Worms_Pict,StimC,A,0,25   B 0  0    RT 43
96 CirclePict,StimA,A,25,0   A 1  1    RT 32
97 Green_Pict,StimB,A,25,0   B 0  1    RT 31
98 CirclePict,StimA,A,25,0   A 1  1    RT 34
99 Green_Pict,StimB,B,25,0   B 1  1    RT 45
100 CirclePict,StimA,B,25,0   A 0  1    RT 39
101 Green_Pict,StimB,A,25,0   B 0  1    RT 34
102 SticksPict,StimD,B,0,25   B 1  1    RT 52
103 Worms_Pict,StimC,A,0,25   A 1  1    RT 47
104 Worms_Pict,StimC,A,0,25   B 0  0    RT 76
105 SticksPict,StimD,B,0,25   A 0  0    RT 52
106 SticksPict,StimD,B,0,25   B 1  1    RT 56
107 Worms_Pict,StimC,B,0,25   A 0  1    RT 61
108 CirclePict,StimA,A,25,0   A 1  1    RT 34
109 CirclePict,StimA,A,25,0   A 1  1    RT 42
110 CirclePict,StimA,A,25,0   A 1  1    RT 28
111 SticksPict,StimD,B,0,25   B 1  1    RT 49
112 Green_Pict,StimB,B,25,0   B 1  1    RT 36
113 CirclePict,StimA,A,25,0   A 1  1    RT 35
114 Green_Pict,StimB,B,25,0   B 1  1    RT 35
115 CirclePict,StimA,B,25,0   A 0  1    RT 35
116 CirclePict,StimA,A,25,0   A 1  1    RT 87
117 Worms_Pict,StimC,A,0,25   B 0  0    RT 56
118 Green_Pict,StimB,B,25,0   B 1  1    RT 35
119 SticksPict,StimD,B,0,25   B 1  1    RT 44
120 Worms_Pict,StimC,A,0,25   A 1  1    RT 45
121 Worms_Pict,StimC,A,0,25   B 0  0    RT 80
122 Green_Pict,StimB,B,25,0   B 1  1    RT 34
123 Worms_Pict,StimC,A,0,25   A 1  1    RT 47
124 SticksPict,StimD,A,0,25   B 0  1    RT 44
125 Worms_Pict,StimC,A,0,25   A 1  1    RT 52
126 CirclePict,StimA,A,25,0   A 1  1    RT 37
127 Green_Pict,StimB,B,25,0   B 1  1    RT 36
128 CirclePict,StimA,A,25,0   A 1  1    RT 36
129 CirclePict,StimA,B,25,0   A 0  1    RT 36
130 Worms_Pict,StimC,B,0,25   A 0  1    RT 36
131 SticksPict,StimD,B,0,25   B 1  1    RT 38
132 SticksPict,StimD,B,0,25   B 1  1    RT 39
133 Worms_Pict,StimC,B,0,25   A 0  1    RT 39
134 Green_Pict,StimB,B,25,0   B 1  1    RT 35
135 Worms_Pict,StimC,A,0,25   B 0  0    RT 32
136 Worms_Pict,StimC,A,0,25   A 1  1    RT 36
137 Worms_Pict,StimC,A,0,25   A 1  1    RT 54
138 SticksPict,StimD,B,0,25   B 1  1    RT 34
139 CirclePict,StimA,A,25,0   A 1  1    RT 27
140 CirclePict,StimA,A,25,0   A 1  1    RT 25
141 SticksPict,StimD,B,0,25   B 1  1    RT 39
142 Green_Pict,StimB,A,25,0   B 0  1    RT 37
143 SticksPict,StimD,A,0,25   B 0  1    RT 42
144 CirclePict,StimA,A,25,0   A 1  1    RT 36
145 Worms_Pict,StimC,A,0,25   A 1  1    RT 103
146 CirclePict,StimA,A,25,0   A 1  1    RT 41
147 Green_Pict,StimB,B,25,0   B 1  1    RT 44
148 Green_Pict,StimB,B,25,0   B 1  1    RT 43
149 Worms_Pict,StimC,A,0,25   A 1  1    RT 35
150 Green_Pict,StimB,B,25,0   B 1  1    RT 34
151 CirclePict,StimA,B,25,0   A 0  1    RT 33
152 SticksPict,StimD,B,0,25   B 1  1    RT 40
153 Green_Pict,StimB,B,25,0   B 1  1    RT 35
154 CirclePict,StimA,A,25,0   A 1  1    RT 35
155 SticksPict,StimD,B,0,25   B 1  1    RT 36
156 SticksPict,StimD,B,0,25   B 1  1    RT 33
157 SticksPict,StimD,B,0,25   B 1  1    RT 32
158 Green_Pict,StimB,A,25,0   B 0  1    RT 112
159 Green_Pict,StimB,B,25,0   B 1  1    RT 72
160 CirclePict,StimA,A,25,0   A 1  1    RT 49


Total AB Correct = 60 (75% correct)
Total CD Correct = 51 (63.75% correct)
Total AB optimal = 76 (95% optimal)
Total CD optimal = 59 (73.75% optimal)
Total points = 1275
