# Supplementary material for: Identifying the Basal Ganglia Network Model Markers for Medication-Induced Impulsivity in Parkinson's Disease Patients
Source: PLoS One. 2015 Jun 4;10(6):e0127542. doi: 10.1371/journal.pone.0127542 (PMC4456385; doi:10.1371/journal.pone.0127542)
Supplement: S4 File — (ZIP) [file pone.0127542.s004.zip › SMat/Quarters_ICD on new 56.doc]

Quarters
Subject ID: ICD on
Stimuli:
A = Green_Pict B= SticksPict
C = CirclePict C= Worms_Pict
Stim A is class A 80% of trials; Stim B is class A 20% of trials
    win = 25 points, lose is 0
Stim C is class A 80% of trials; Stim D is class A 20% of trials
    win = 0, lose = 25 points


Key: A/B is subj response, 0/1 is correct?, 0/1 is optimal?
1 Green_Pict,StimA,A,25,0   A 1  1    RT 244
2 Green_Pict,StimA,A,25,0   A 1  1    RT 127
3 Worms_Pict,StimD,B,0,25   B 1  1    RT 57
4 SticksPict,StimB,B,25,0   A 0  0    RT 104
5 Worms_Pict,StimD,B,0,25   B 1  1    RT 54
6 Worms_Pict,StimD,B,0,25   A 0  0    RT 76
7 Green_Pict,StimA,A,25,0   A 1  1    RT 124
8 Green_Pict,StimA,B,25,0   A 0  1    RT 44
9 Worms_Pict,StimD,B,0,25   A 0  0    RT 116
10 SticksPict,StimB,B,25,0   B 1  1    RT 127
11 Green_Pict,StimA,A,25,0   A 1  1    RT 71
12 CirclePict,StimC,A,0,25   B 0  0    RT 146
13 SticksPict,StimB,A,25,0   A 1  0    RT 141
14 Green_Pict,StimA,A,25,0   A 1  1    RT 52
15 SticksPict,StimB,B,25,0   A 0  0    RT 141
16 SticksPict,StimB,B,25,0   B 1  1    RT 50
17 CirclePict,StimC,A,0,25   A 1  1    RT 80
18 Worms_Pict,StimD,B,0,25   A 0  0    RT 96
19 CirclePict,StimC,A,0,25   A 1  1    RT 137
20 CirclePict,StimC,A,0,25   B 0  0    RT 37
21 Worms_Pict,StimD,A,0,25   A 1  0    RT 87
22 SticksPict,StimB,A,25,0   A 1  0    RT 63
23 SticksPict,StimB,B,25,0   A 0  0    RT 92
24 Worms_Pict,StimD,B,0,25   A 0  0    RT 71
25 Green_Pict,StimA,A,25,0   A 1  1    RT 43
26 Green_Pict,StimA,B,25,0   B 1  0    RT 44
27 Worms_Pict,StimD,A,0,25   A 1  0    RT 171
28 SticksPict,StimB,B,25,0   A 0  0    RT 58
29 Worms_Pict,StimD,B,0,25   A 0  0    RT 32
30 CirclePict,StimC,A,0,25   B 0  0    RT 84
31 CirclePict,StimC,B,0,25   A 0  1    RT 31
32 CirclePict,StimC,B,0,25   B 1  0    RT 36
33 Green_Pict,StimA,A,25,0   A 1  1    RT 38
34 SticksPict,StimB,B,25,0   A 0  0    RT 62
35 SticksPict,StimB,B,25,0   A 0  0    RT 131
36 CirclePict,StimC,A,0,25   A 1  1    RT 64
37 CirclePict,StimC,A,0,25   A 1  1    RT 38
38 CirclePict,StimC,A,0,25   A 1  1    RT 27
39 Worms_Pict,StimD,B,0,25   A 0  0    RT 99
40 Green_Pict,StimA,A,25,0   A 1  1    RT 28
41 Green_Pict,StimA,B,25,0   A 0  1    RT 37
42 Green_Pict,StimA,A,25,0   A 1  1    RT 31
43 Worms_Pict,StimD,B,0,25   B 1  1    RT 86
44 CirclePict,StimC,A,0,25   B 0  0    RT 72
45 Worms_Pict,StimD,B,0,25   B 1  1    RT 78
46 SticksPict,StimB,B,25,0   A 0  0    RT 44
47 CirclePict,StimC,A,0,25   A 1  1    RT 72
48 CirclePict,StimC,A,0,25   A 1  1    RT 48
49 Worms_Pict,StimD,A,0,25   B 0  1    RT 64
50 SticksPict,StimB,B,25,0   A 0  0    RT 66
51 Green_Pict,StimA,A,25,0   A 1  1    RT 26
52 CirclePict,StimC,A,0,25   A 1  1    RT 189
53 Green_Pict,StimA,B,25,0   A 0  1    RT 31
54 Green_Pict,StimA,A,25,0   A 1  1    RT 26
55 SticksPict,StimB,B,25,0   B 1  1    RT 49
56 Worms_Pict,StimD,A,0,25   B 0  1    RT 80
57 SticksPict,StimB,B,25,0   A 0  0    RT 36
58 Worms_Pict,StimD,B,0,25   A 0  0    RT 45
59 SticksPict,StimB,A,25,0   B 0  1    RT 43
60 CirclePict,StimC,A,0,25   B 0  0    RT 46
61 SticksPict,StimB,A,25,0   A 1  0    RT 23
62 Green_Pict,StimA,A,25,0   A 1  1    RT 28
63 Worms_Pict,StimD,B,0,25   B 1  1    RT 102
64 SticksPict,StimB,B,25,0   B 1  1    RT 55
65 Green_Pict,StimA,A,25,0   A 1  1    RT 30
66 Green_Pict,StimA,A,25,0   A 1  1    RT 25
67 SticksPict,StimB,B,25,0   A 0  0    RT 113
68 CirclePict,StimC,A,0,25   B 0  0    RT 84
69 Worms_Pict,StimD,B,0,25   A 0  0    RT 47
70 CirclePict,StimC,A,0,25   B 0  0    RT 40
71 CirclePict,StimC,B,0,25   A 0  1    RT 36
72 Green_Pict,StimA,A,25,0   A 1  1    RT 35
73 CirclePict,StimC,B,0,25   A 0  1    RT 260
74 SticksPict,StimB,B,25,0   B 1  1    RT 38
75 Green_Pict,StimA,A,25,0   A 1  1    RT 32
76 Worms_Pict,StimD,B,0,25   A 0  0    RT 63
77 Worms_Pict,StimD,B,0,25   B 1  1    RT 47
78 Worms_Pict,StimD,B,0,25   B 1  1    RT 27
79 CirclePict,StimC,A,0,25   A 1  1    RT 73
80 SticksPict,StimB,B,25,0   B 1  1    RT 44
81 CirclePict,StimC,A,0,25   A 1  1    RT 91
82 Green_Pict,StimA,B,25,0   A 0  1    RT 27
83 CirclePict,StimC,A,0,25   A 1  1    RT 61
84 Green_Pict,StimA,A,25,0   A 1  1    RT 29
85 CirclePict,StimC,A,0,25   A 1  1    RT 207
86 CirclePict,StimC,B,0,25   A 0  1    RT 29
87 Green_Pict,StimA,A,25,0   A 1  1    RT 28
88 SticksPict,StimB,B,25,0   B 1  1    RT 104
89 CirclePict,StimC,B,0,25   A 0  1    RT 82
90 Worms_Pict,StimD,A,0,25   B 0  1    RT 94
91 SticksPict,StimB,B,25,0   A 0  0    RT 32
92 SticksPict,StimB,B,25,0   A 0  0    RT 42
93 Green_Pict,StimA,A,25,0   A 1  1    RT 34
94 SticksPict,StimB,A,25,0   A 1  0    RT 54
95 CirclePict,StimC,A,0,25   A 1  1    RT 71
96 Worms_Pict,StimD,B,0,25   A 0  0    RT 59
97 SticksPict,StimB,B,25,0   B 1  1    RT 72
98 SticksPict,StimB,B,25,0   B 1  1    RT 82
99 CirclePict,StimC,A,0,25   A 1  1    RT 61
100 SticksPict,StimB,B,25,0   A 0  0    RT 43
101 CirclePict,StimC,A,0,25   A 1  1    RT 32
102 CirclePict,StimC,A,0,25   A 1  1    RT 25
103 Worms_Pict,StimD,B,0,25   A 0  0    RT 47
104 Worms_Pict,StimD,A,0,25   B 0  1    RT 35
105 Green_Pict,StimA,A,25,0   A 1  1    RT 27
106 Worms_Pict,StimD,B,0,25   A 0  0    RT 36
107 Worms_Pict,StimD,B,0,25   B 1  1    RT 41
108 Worms_Pict,StimD,B,0,25   B 1  1    RT 32
109 SticksPict,StimB,A,25,0   A 1  0    RT 113
110 Green_Pict,StimA,A,25,0   A 1  1    RT 32
111 CirclePict,StimC,A,0,25   A 1  1    RT 53
112 Green_Pict,StimA,A,25,0   A 1  1    RT 30
113 Worms_Pict,StimD,B,0,25   A 0  0    RT 52
114 SticksPict,StimB,B,25,0   A 0  0    RT 46
115 Worms_Pict,StimD,B,0,25   A 0  0    RT 46
116 SticksPict,StimB,B,25,0   A 0  0    RT 63
117 Worms_Pict,StimD,B,0,25   A 0  0    RT 104
118 Green_Pict,StimA,A,25,0   A 1  1    RT 47
119 Green_Pict,StimA,B,25,0   A 0  1    RT 21
120 Green_Pict,StimA,A,25,0   A 1  1    RT 29
121 Green_Pict,StimA,A,25,0   A 1  1    RT 27
122 SticksPict,StimB,B,25,0   B 1  1    RT 69
123 Worms_Pict,StimD,B,0,25   B 1  1    RT 54
124 SticksPict,StimB,B,25,0   B 1  1    RT 35
125 CirclePict,StimC,A,0,25   B 0  0    RT 49
126 Worms_Pict,StimD,B,0,25   B 1  1    RT 50
127 CirclePict,StimC,A,0,25   A 1  1    RT 58
128 Green_Pict,StimA,A,25,0   A 1  1    RT 31
129 Worms_Pict,StimD,A,0,25   B 0  1    RT 60
130 CirclePict,StimC,A,0,25   A 1  1    RT 41
131 Green_Pict,StimA,A,25,0   A 1  1    RT 34
132 SticksPict,StimB,B,25,0   A 0  0    RT 35
133 Worms_Pict,StimD,B,0,25   B 1  1    RT 57
134 Worms_Pict,StimD,A,0,25   B 0  1    RT 40
135 CirclePict,StimC,A,0,25   A 1  1    RT 23
136 Green_Pict,StimA,B,25,0   A 0  1    RT 27
137 Green_Pict,StimA,B,25,0   A 0  1    RT 21
138 Worms_Pict,StimD,B,0,25   A 0  0    RT 82
139 SticksPict,StimB,B,25,0   A 0  0    RT 37
140 Worms_Pict,StimD,B,0,25   B 1  1    RT 60
141 CirclePict,StimC,A,0,25   B 0  0    RT 83
142 CirclePict,StimC,A,0,25   A 1  1    RT 57
143 Worms_Pict,StimD,B,0,25   A 0  0    RT 30
144 Green_Pict,StimA,A,25,0   A 1  1    RT 52
145 SticksPict,StimB,B,25,0   A 0  0    RT 34
146 Green_Pict,StimA,A,25,0   A 1  1    RT 42
147 Worms_Pict,StimD,B,0,25   B 1  1    RT 65
148 SticksPict,StimB,B,25,0   B 1  1    RT 37
149 CirclePict,StimC,A,0,25   B 0  0    RT 34
150 SticksPict,StimB,B,25,0   A 0  0    RT 28
151 CirclePict,StimC,B,0,25   A 0  1    RT 35
152 Green_Pict,StimA,A,25,0   A 1  1    RT 28
153 SticksPict,StimB,A,25,0   A 1  0    RT 60
154 SticksPict,StimB,A,25,0   A 1  0    RT 59
155 Green_Pict,StimA,A,25,0   A 1  1    RT 31
156 Worms_Pict,StimD,B,0,25   B 1  1    RT 53
157 CirclePict,StimC,B,0,25   B 1  0    RT 52
158 SticksPict,StimB,B,25,0   B 1  1    RT 80
159 CirclePict,StimC,A,0,25   A 1  1    RT 84
160 Green_Pict,StimA,A,25,0   A 1  1    RT 27


Total AB Correct = 53 (66.25% correct)
Total CD Correct = 41 (51.25% correct)
Total AB optimal = 53 (66.25% optimal)
Total CD optimal = 49 (61.25% optimal)
Total points = 850
