# Supplementary material for: Identifying the Basal Ganglia Network Model Markers for Medication-Induced Impulsivity in Parkinson's Disease Patients
Source: PLoS One. 2015 Jun 4;10(6):e0127542. doi: 10.1371/journal.pone.0127542 (PMC4456385; doi:10.1371/journal.pone.0127542)
Supplement: S4 File — (ZIP) [file pone.0127542.s004.zip › SMat/Quarters_ICD on new also.doc]

Quarters
Subject ID: ICD

Key: A/B is subj response, 0/1 is correct?, 0/1 is optimal?
1 Worms_Pict,StimD,A,0,25   B 0  1    RT 175
2 Green_Pict,StimC,A,0,25   A 1  1    RT 67
3 SticksPict,StimA,A,25,0   A 1  1    RT 242
4 CirclePict,StimB,B,25,0   B 1  1    RT 86
5 Worms_Pict,StimD,B,0,25   B 1  1    RT 58
6 Worms_Pict,StimD,B,0,25   A 0  0    RT 73
7 SticksPict,StimA,B,25,0   B 1  0    RT 132
8 Green_Pict,StimC,A,0,25   B 0  0    RT 85
9 Green_Pict,StimC,A,0,25   A 1  1    RT 43
10 Worms_Pict,StimD,B,0,25   A 0  0    RT 74
11 Green_Pict,StimC,B,0,25   A 0  1    RT 72
12 Worms_Pict,StimD,A,0,25   A 1  0    RT 62
13 Worms_Pict,StimD,B,0,25   A 0  0    RT 63
14 CirclePict,StimB,B,25,0   B 1  1    RT 74
15 CirclePict,StimB,B,25,0   B 1  1    RT 80
16 CirclePict,StimB,A,25,0   B 0  1    RT 46
17 Green_Pict,StimC,A,0,25   B 0  0    RT 75
18 CirclePict,StimB,B,25,0   A 0  0    RT 69
19 Green_Pict,StimC,B,0,25   A 0  1    RT 94
20 SticksPict,StimA,A,25,0   A 1  1    RT 65
21 SticksPict,StimA,A,25,0   A 1  1    RT 45
22 Worms_Pict,StimD,B,0,25   A 0  0    RT 41
23 CirclePict,StimB,B,25,0   B 1  1    RT 49
24 CirclePict,StimB,A,25,0   B 0  1    RT 42
25 Green_Pict,StimC,A,0,25   A 1  1    RT 53
26 SticksPict,StimA,A,25,0   A 1  1    RT 45
27 Worms_Pict,StimD,B,0,25   B 1  1    RT 92
28 SticksPict,StimA,B,25,0   B 1  0    RT 63
29 SticksPict,StimA,A,25,0   A 1  1    RT 50
30 SticksPict,StimA,A,25,0   A 1  1    RT 40
31 CirclePict,StimB,B,25,0   B 1  1    RT 46
32 Worms_Pict,StimD,B,0,25   A 0  0    RT 36
33 Green_Pict,StimC,A,0,25   B 0  0    RT 36
34 CirclePict,StimB,B,25,0   B 1  1    RT 34
35 Worms_Pict,StimD,B,0,25   B 1  1    RT 40
36 CirclePict,StimB,B,25,0   B 1  1    RT 66
37 Green_Pict,StimC,A,0,25   B 0  0    RT 38
38 SticksPict,StimA,A,25,0   B 0  0    RT 58
39 Green_Pict,StimC,A,0,25   A 1  1    RT 43
40 SticksPict,StimA,A,25,0   B 0  0    RT 53
41 CirclePict,StimB,A,25,0   A 1  0    RT 40
42 Green_Pict,StimC,A,0,25   A 1  1    RT 41
43 SticksPict,StimA,B,25,0   B 1  0    RT 112
44 CirclePict,StimB,B,25,0   B 1  1    RT 40
45 SticksPict,StimA,B,25,0   B 1  0    RT 45
46 Green_Pict,StimC,A,0,25   B 0  0    RT 25
47 Green_Pict,StimC,A,0,25   A 1  1    RT 20
48 Worms_Pict,StimD,B,0,25   A 0  0    RT 19
49 SticksPict,StimA,A,25,0   B 0  0    RT 36
50 Green_Pict,StimC,A,0,25   B 0  0    RT 55
51 CirclePict,StimB,B,25,0   A 0  0    RT 37
52 Green_Pict,StimC,A,0,25   A 1  1    RT 29
53 Green_Pict,StimC,A,0,25   A 1  1    RT 24
54 Green_Pict,StimC,B,0,25   B 1  0    RT 37
55 CirclePict,StimB,B,25,0   B 1  1    RT 60
56 SticksPict,StimA,A,25,0   B 0  0    RT 154
57 SticksPict,StimA,A,25,0   A 1  1    RT 50
58 Worms_Pict,StimD,B,0,25   A 0  0    RT 52
59 Green_Pict,StimC,B,0,25   A 0  1    RT 121
60 SticksPict,StimA,A,25,0   B 0  0    RT 30
61 SticksPict,StimA,A,25,0   B 0  0    RT 135
62 SticksPict,StimA,A,25,0   B 0  0    RT 54
63 CirclePict,StimB,A,25,0   B 0  1    RT 145
64 Worms_Pict,StimD,A,0,25   B 0  1    RT 98
65 CirclePict,StimB,B,25,0   A 0  0    RT 77
66 Worms_Pict,StimD,B,0,25   A 0  0    RT 53
67 SticksPict,StimA,A,25,0   B 0  0    RT 19
68 SticksPict,StimA,A,25,0   B 0  0    RT 32
69 Green_Pict,StimC,A,0,25   B 0  0    RT 21
70 CirclePict,StimB,B,25,0   A 0  0    RT 26
71 Worms_Pict,StimD,B,0,25   A 0  0    RT 31
72 Worms_Pict,StimD,B,0,25   B 1  1    RT 22
73 Worms_Pict,StimD,B,0,25   B 1  1    RT 27
74 Worms_Pict,StimD,A,0,25   B 0  1    RT 24
75 Worms_Pict,StimD,B,0,25   A 0  0    RT 20
76 CirclePict,StimB,B,25,0   B 1  1    RT 21
77 Green_Pict,StimC,A,0,25   B 0  0    RT 28
78 Worms_Pict,StimD,B,0,25   A 0  0    RT 17
79 CirclePict,StimB,B,25,0   B 1  1    RT 29
80 CirclePict,StimB,B,25,0   B 1  1    RT 50
81 CirclePict,StimB,B,25,0   B 1  1    RT 28
82 Green_Pict,StimC,A,0,25   A 1  1    RT 49
83 Worms_Pict,StimD,B,0,25   B 1  1    RT 93
84 CirclePict,StimB,B,25,0   B 1  1    RT 53
85 Green_Pict,StimC,A,0,25   B 0  0    RT 78
86 Green_Pict,StimC,B,0,25   A 0  1    RT 36
87 Worms_Pict,StimD,B,0,25   B 1  1    RT 89
88 SticksPict,StimA,A,25,0   B 0  0    RT 29
89 SticksPict,StimA,B,25,0   A 0  1    RT 73
90 Green_Pict,StimC,A,0,25   A 1  1    RT 75
91 SticksPict,StimA,A,25,0   B 0  0    RT 53
92 SticksPict,StimA,A,25,0   B 0  0    RT 47
93 Worms_Pict,StimD,B,0,25   B 1  1    RT 31
94 CirclePict,StimB,B,25,0   B 1  1    RT 45
95 Worms_Pict,StimD,B,0,25   B 1  1    RT 29
96 CirclePict,StimB,B,25,0   B 1  1    RT 28
97 Green_Pict,StimC,A,0,25   B 0  0    RT 90
98 SticksPict,StimA,A,25,0   A 1  1    RT 71
99 CirclePict,StimB,A,25,0   B 0  1    RT 37
100 SticksPict,StimA,A,25,0   A 1  1    RT 49
101 Worms_Pict,StimD,A,0,25   B 0  1    RT 68
102 SticksPict,StimA,B,25,0   A 0  1    RT 44
103 Worms_Pict,StimD,A,0,25   A 1  0    RT 50
104 Worms_Pict,StimD,B,0,25   A 0  0    RT 40
105 Worms_Pict,StimD,B,0,25   A 0  0    RT 48
106 Green_Pict,StimC,A,0,25   A 1  1    RT 87
107 CirclePict,StimB,B,25,0   B 1  1    RT 45
108 Worms_Pict,StimD,B,0,25   B 1  1    RT 149
109 SticksPict,StimA,A,25,0   A 1  1    RT 96
110 Green_Pict,StimC,B,0,25   B 1  0    RT 220
111 CirclePict,StimB,A,25,0   B 0  1    RT 44
112 Worms_Pict,StimD,B,0,25   B 1  1    RT 153
113 Green_Pict,StimC,A,0,25   B 0  0    RT 78
114 Green_Pict,StimC,A,0,25   A 1  1    RT 62
115 CirclePict,StimB,B,25,0   B 1  1    RT 42
116 SticksPict,StimA,A,25,0   A 1  1    RT 36
117 SticksPict,StimA,A,25,0   A 1  1    RT 106
118 CirclePict,StimB,B,25,0   B 1  1    RT 52
119 CirclePict,StimB,B,25,0   B 1  1    RT 36
120 Green_Pict,StimC,A,0,25   A 1  1    RT 187
121 SticksPict,StimA,B,25,0   A 0  1    RT 46
122 Worms_Pict,StimD,A,0,25   A 1  0    RT 96
123 Worms_Pict,StimD,B,0,25   A 0  0    RT 36
124 Green_Pict,StimC,A,0,25   A 1  1    RT 51
125 SticksPict,StimA,A,25,0   A 1  1    RT 45
126 Worms_Pict,StimD,B,0,25   A 0  0    RT 67
127 Green_Pict,StimC,A,0,25   B 0  0    RT 48
128 Worms_Pict,StimD,A,0,25   B 0  1    RT 86
129 CirclePict,StimB,B,25,0   B 1  1    RT 33
130 Worms_Pict,StimD,B,0,25   B 1  1    RT 52
131 SticksPict,StimA,A,25,0   A 1  1    RT 41
132 CirclePict,StimB,B,25,0   B 1  1    RT 44
133 Worms_Pict,StimD,B,0,25   B 1  1    RT 97
134 CirclePict,StimB,B,25,0   B 1  1    RT 47
135 CirclePict,StimB,A,25,0   B 0  1    RT 42
136 CirclePict,StimB,A,25,0   B 0  1    RT 52
137 Worms_Pict,StimD,B,0,25   B 1  1    RT 100
138 Green_Pict,StimC,B,0,25   B 1  0    RT 70
139 CirclePict,StimB,B,25,0   B 1  1    RT 44
140 SticksPict,StimA,A,25,0   A 1  1    RT 41
141 Worms_Pict,StimD,B,0,25   B 1  1    RT 45
142 Worms_Pict,StimD,B,0,25   B 1  1    RT 41
143 Green_Pict,StimC,A,0,25   B 0  0    RT 81
144 SticksPict,StimA,A,25,0   A 1  1    RT 37
145 SticksPict,StimA,A,25,0   A 1  1    RT 34
146 CirclePict,StimB,B,25,0   B 1  1    RT 49
147 SticksPict,StimA,A,25,0   A 1  1    RT 63
148 CirclePict,StimB,B,25,0   B 1  1    RT 52
149 CirclePict,StimB,B,25,0   B 1  1    RT 52
150 Worms_Pict,StimD,B,0,25   A 0  0    RT 98
151 Green_Pict,StimC,A,0,25   A 1  1    RT 70
152 Green_Pict,StimC,A,0,25   A 1  1    RT 48
153 Green_Pict,StimC,A,0,25   A 1  1    RT 39
154 SticksPict,StimA,B,25,0   A 0  1    RT 44
155 Green_Pict,StimC,B,0,25   A 0  1    RT 56
156 Green_Pict,StimC,A,0,25   B 0  0    RT 42
157 CirclePict,StimB,B,25,0   B 1  1    RT 43
158 SticksPict,StimA,A,25,0   A 1  1    RT 49
159 Green_Pict,StimC,A,0,25   A 1  1    RT 91
160 SticksPict,StimA,A,25,0   A 1  1    RT 51


Total AB Correct = 53 (66.25% correct)
Total CD Correct = 40 (50% correct)
Total AB optimal = 59 (73.75% optimal)
Total CD optimal = 44 (55% optimal)
Total points = 825
