# Supplementary material for: Identifying the Basal Ganglia Network Model Markers for Medication-Induced Impulsivity in Parkinson's Disease Patients
Source: PLoS One. 2015 Jun 4;10(6):e0127542. doi: 10.1371/journal.pone.0127542 (PMC4456385; doi:10.1371/journal.pone.0127542)
Supplement: S4 File — (ZIP) [file pone.0127542.s004.zip › SMat/Quarters_ICD on new data.doc]

Quarters
Subject ID: ICD on.

Key: A/B is subj response, 0/1 is correct?, 0/1 is optimal?
1 Green_Pict,StimC,A,0,25   A 1  1    RT 408
2 SticksPict,StimA,A,25,0   B 0  0    RT 353
3 SticksPict,StimA,A,25,0   B 0  0    RT 360
4 Green_Pict,StimC,A,0,25   A 1  1    RT 94
5 Worms_Pict,StimB,A,25,0   A 1  0    RT 117
6 Worms_Pict,StimB,B,25,0   A 0  0    RT 61
7 CirclePict,StimD,B,0,25   B 1  1    RT 199
8 Green_Pict,StimC,B,0,25   A 0  1    RT 89
9 Worms_Pict,StimB,B,25,0   A 0  0    RT 98
10 CirclePict,StimD,B,0,25   B 1  1    RT 138
11 Worms_Pict,StimB,B,25,0   A 0  0    RT 73
12 Worms_Pict,StimB,B,25,0   A 0  0    RT 88
13 SticksPict,StimA,B,25,0   B 1  0    RT 133
14 CirclePict,StimD,B,0,25   B 1  1    RT 135
15 SticksPict,StimA,A,25,0   B 0  0    RT 94
16 Green_Pict,StimC,B,0,25   B 1  0    RT 64
17 Worms_Pict,StimB,B,25,0   A 0  0    RT 64
18 Green_Pict,StimC,A,0,25   B 0  0    RT 65
19 SticksPict,StimA,A,25,0   B 0  0    RT 300
20 SticksPict,StimA,A,25,0   A 1  1    RT 163
21 CirclePict,StimD,A,0,25   B 0  1    RT 300
22 Green_Pict,StimC,A,0,25   B 0  0    RT 73
23 CirclePict,StimD,A,0,25   A 1  0    RT 83
24 Green_Pict,StimC,A,0,25   A 1  1    RT 59
25 CirclePict,StimD,B,0,25   A 0  0    RT 154
26 Green_Pict,StimC,A,0,25   B 0  0    RT 127
27 Green_Pict,StimC,A,0,25   B 0  0    RT 107
28 CirclePict,StimD,B,0,25   A 0  0    RT 680
29 Worms_Pict,StimB,A,25,0   B 0  1    RT 140
30 CirclePict,StimD,B,0,25   A 0  0    RT 187
31 Green_Pict,StimC,A,0,25   B 0  0    RT 71
32 SticksPict,StimA,B,25,0   B 1  0    RT 65
33 CirclePict,StimD,B,0,25   A 0  0    RT 445
34 SticksPict,StimA,A,25,0   B 0  0    RT 228
35 SticksPict,StimA,A,25,0   B 0  0    RT 255
36 SticksPict,StimA,A,25,0   B 0  0    RT 119
37 Worms_Pict,StimB,B,25,0   A 0  0    RT 90
38 Worms_Pict,StimB,B,25,0   A 0  0    RT 145
39 CirclePict,StimD,B,0,25   A 0  0    RT 68
40 Worms_Pict,StimB,B,25,0   B 1  1    RT 56
41 SticksPict,StimA,A,25,0   A 1  1    RT 59
42 Worms_Pict,StimB,A,25,0   B 0  1    RT 153
43 SticksPict,StimA,A,25,0   A 1  1    RT 75
44 SticksPict,StimA,A,25,0   A 1  1    RT 70
45 SticksPict,StimA,A,25,0   A 1  1    RT 100
46 CirclePict,StimD,A,0,25   A 1  0    RT 142
47 Worms_Pict,StimB,B,25,0   B 1  1    RT 164
48 Worms_Pict,StimB,A,25,0   B 0  1    RT 40
49 Green_Pict,StimC,A,0,25   A 1  1    RT 110
50 SticksPict,StimA,A,25,0   B 0  0    RT 58
51 CirclePict,StimD,B,0,25   B 1  1    RT 74
52 SticksPict,StimA,A,25,0   B 0  0    RT 89
53 Worms_Pict,StimB,B,25,0   A 0  0    RT 56
54 Green_Pict,StimC,A,0,25   B 0  0    RT 65
55 Worms_Pict,StimB,B,25,0   B 1  1    RT 145
56 SticksPict,StimA,B,25,0   A 0  1    RT 37
57 CirclePict,StimD,B,0,25   A 0  0    RT 115
58 CirclePict,StimD,B,0,25   A 0  0    RT 56
59 Green_Pict,StimC,A,0,25   A 1  1    RT 53
60 Worms_Pict,StimB,B,25,0   A 0  0    RT 145
61 Worms_Pict,StimB,B,25,0   B 1  1    RT 66
62 Worms_Pict,StimB,B,25,0   B 1  1    RT 33
63 CirclePict,StimD,B,0,25   A 0  0    RT 48
64 Green_Pict,StimC,A,0,25   A 1  1    RT 59
65 CirclePict,StimD,B,0,25   B 1  1    RT 47
66 CirclePict,StimD,A,0,25   B 0  1    RT 32
67 SticksPict,StimA,B,25,0   A 0  1    RT 74
68 Green_Pict,StimC,A,0,25   A 1  1    RT 69
69 Green_Pict,StimC,A,0,25   A 1  1    RT 70
70 Green_Pict,StimC,B,0,25   A 0  1    RT 36
71 Green_Pict,StimC,B,0,25   B 1  0    RT 201
72 CirclePict,StimD,B,0,25   B 1  1    RT 516
73 SticksPict,StimA,A,25,0   A 1  1    RT 154
74 Green_Pict,StimC,A,0,25   B 0  0    RT 89
75 SticksPict,StimA,A,25,0   A 1  1    RT 51
76 Worms_Pict,StimB,B,25,0   B 1  1    RT 57
77 CirclePict,StimD,B,0,25   A 0  0    RT 78
78 Worms_Pict,StimB,B,25,0   A 0  0    RT 147
79 CirclePict,StimD,B,0,25   B 1  1    RT 47
80 Green_Pict,StimC,A,0,25   A 1  1    RT 174
81 CirclePict,StimD,B,0,25   B 1  1    RT 109
82 Green_Pict,StimC,B,0,25   A 0  1    RT 79
83 Green_Pict,StimC,A,0,25   B 0  0    RT 85
84 CirclePict,StimD,B,0,25   B 1  1    RT 133
85 SticksPict,StimA,A,25,0   A 1  1    RT 81
86 SticksPict,StimA,A,25,0   A 1  1    RT 47
87 Worms_Pict,StimB,B,25,0   B 1  1    RT 62
88 Worms_Pict,StimB,B,25,0   B 1  1    RT 42
89 Worms_Pict,StimB,B,25,0   B 1  1    RT 47
90 SticksPict,StimA,A,25,0   A 1  1    RT 68
91 SticksPict,StimA,A,25,0   A 1  1    RT 72
92 Green_Pict,StimC,A,0,25   B 0  0    RT 165
93 Green_Pict,StimC,A,0,25   A 1  1    RT 85
94 Worms_Pict,StimB,B,25,0   B 1  1    RT 99
95 Green_Pict,StimC,A,0,25   A 1  1    RT 81
96 SticksPict,StimA,B,25,0   A 0  1    RT 36
97 Worms_Pict,StimB,B,25,0   B 1  1    RT 28
98 Green_Pict,StimC,A,0,25   A 1  1    RT 147
99 CirclePict,StimD,A,0,25   B 0  1    RT 64
100 CirclePict,StimD,B,0,25   A 0  0    RT 65
101 Green_Pict,StimC,A,0,25   A 1  1    RT 229
102 Worms_Pict,StimB,B,25,0   B 1  1    RT 59
103 Green_Pict,StimC,A,0,25   A 1  1    RT 58
104 Green_Pict,StimC,B,0,25   A 0  1    RT 58
105 CirclePict,StimD,A,0,25   B 0  1    RT 102
106 SticksPict,StimA,A,25,0   A 1  1    RT 110
107 CirclePict,StimD,B,0,25   B 1  1    RT 31
108 CirclePict,StimD,B,0,25   A 0  0    RT 73
109 Worms_Pict,StimB,B,25,0   B 1  1    RT 129
110 Worms_Pict,StimB,B,25,0   B 1  1    RT 148
111 Worms_Pict,StimB,A,25,0   B 0  1    RT 59
112 SticksPict,StimA,A,25,0   A 1  1    RT 33
113 CirclePict,StimD,B,0,25   A 0  0    RT 90
114 SticksPict,StimA,B,25,0   A 0  1    RT 102
115 Worms_Pict,StimB,A,25,0   B 0  1    RT 49
116 CirclePict,StimD,B,0,25   A 0  0    RT 93
117 SticksPict,StimA,A,25,0   A 1  1    RT 219
118 Green_Pict,StimC,A,0,25   A 1  1    RT 456
119 SticksPict,StimA,A,25,0   A 1  1    RT 52
120 CirclePict,StimD,B,0,25   A 0  0    RT 207
121 Worms_Pict,StimB,B,25,0   B 1  1    RT 420
122 Green_Pict,StimC,A,0,25   B 0  0    RT 139
123 SticksPict,StimA,B,25,0   A 0  1    RT 65
124 Worms_Pict,StimB,B,25,0   B 1  1    RT 44
125 CirclePict,StimD,B,0,25   B 1  1    RT 115
126 SticksPict,StimA,A,25,0   A 1  1    RT 52
127 CirclePict,StimD,B,0,25   B 1  1    RT 143
128 SticksPict,StimA,A,25,0   A 1  1    RT 54
129 Green_Pict,StimC,A,0,25   A 1  1    RT 82
130 CirclePict,StimD,B,0,25   B 1  1    RT 126
131 CirclePict,StimD,A,0,25   A 1  0    RT 32
132 Worms_Pict,StimB,B,25,0   B 1  1    RT 280
133 SticksPict,StimA,A,25,0   A 1  1    RT 52
134 Worms_Pict,StimB,B,25,0   B 1  1    RT 51
135 Worms_Pict,StimB,B,25,0   B 1  1    RT 63
136 Worms_Pict,StimB,A,25,0   B 0  1    RT 32
137 Green_Pict,StimC,B,0,25   A 0  1    RT 60
138 Worms_Pict,StimB,A,25,0   B 0  1    RT 58
139 SticksPict,StimA,A,25,0   A 1  1    RT 57
140 CirclePict,StimD,B,0,25   A 0  0    RT 35
141 Green_Pict,StimC,A,0,25   B 0  0    RT 171
142 Green_Pict,StimC,A,0,25   B 0  0    RT 114
143 SticksPict,StimA,A,25,0   B 0  0    RT 226
144 Green_Pict,StimC,A,0,25   A 1  1    RT 317
145 Green_Pict,StimC,A,0,25   A 1  1    RT 34
146 Worms_Pict,StimB,B,25,0   B 1  1    RT 58
147 SticksPict,StimA,B,25,0   A 0  1    RT 23
148 Worms_Pict,StimB,B,25,0   B 1  1    RT 32
149 SticksPict,StimA,A,25,0   A 1  1    RT 70
150 Green_Pict,StimC,A,0,25   A 1  1    RT 38
151 CirclePict,StimD,B,0,25   A 0  0    RT 130
152 CirclePict,StimD,B,0,25   A 0  0    RT 142
153 CirclePict,StimD,B,0,25   A 0  0    RT 58
154 Worms_Pict,StimB,B,25,0   B 1  1    RT 91
155 CirclePict,StimD,B,0,25   A 0  0    RT 714
156 SticksPict,StimA,A,25,0   A 1  1    RT 78
157 Green_Pict,StimC,A,0,25   A 1  1    RT 137
158 CirclePict,StimD,A,0,25   B 0  1    RT 139
159 Green_Pict,StimC,B,0,25   A 0  1    RT 74
160 SticksPict,StimA,A,25,0   A 1  1    RT 49


Total AB Correct = 47 (58.75% correct)
Total CD Correct = 38 (47.5% correct)
Total AB optimal = 57 (71.25% optimal)
Total CD optimal = 44 (55% optimal)
Total points = 625
