# Supplementary material for: Identifying the Basal Ganglia Network Model Markers for Medication-Induced Impulsivity in Parkinson's Disease Patients
Source: PLoS One. 2015 Jun 4;10(6):e0127542. doi: 10.1371/journal.pone.0127542 (PMC4456385; doi:10.1371/journal.pone.0127542)
Supplement: S4 File — (ZIP) [file pone.0127542.s004.zip › SMat/Quarters_ICD on new subj.doc]

Quarters
Subject ID: ICD on agonists

Key: A/B is subj response, 0/1 is correct?, 0/1 is optimal?
1 CirclePict,StimD,B,0,25   A 0  0    RT 139
2 Worms_Pict,StimB,B,25,0   A 0  0    RT 102
3 Worms_Pict,StimB,B,25,0   B 1  1    RT 71
4 Green_Pict,StimA,A,25,0   B 0  0    RT 123
5 SticksPict,StimC,A,0,25   B 0  0    RT 104
6 Worms_Pict,StimB,B,25,0   A 0  0    RT 87
7 Green_Pict,StimA,A,25,0   A 1  1    RT 78
8 Worms_Pict,StimB,B,25,0   B 1  1    RT 182
9 Green_Pict,StimA,A,25,0   B 0  0    RT 91
10 CirclePict,StimD,B,0,25   A 0  0    RT 282
11 Green_Pict,StimA,A,25,0   A 1  1    RT 84
12 Worms_Pict,StimB,B,25,0   B 1  1    RT 61
13 CirclePict,StimD,A,0,25   B 0  1    RT 77
14 Worms_Pict,StimB,B,25,0   A 0  0    RT 178
15 SticksPict,StimC,B,0,25   B 1  0    RT 131
16 SticksPict,StimC,A,0,25   B 0  0    RT 117
17 Worms_Pict,StimB,A,25,0   B 0  1    RT 212
18 Worms_Pict,StimB,B,25,0   A 0  0    RT 74
19 SticksPict,StimC,A,0,25   B 0  0    RT 103
20 Green_Pict,StimA,B,25,0   A 0  1    RT 58
21 Green_Pict,StimA,A,25,0   B 0  0    RT 97
22 CirclePict,StimD,B,0,25   A 0  0    RT 75
23 CirclePict,StimD,B,0,25   A 0  0    RT 63
24 CirclePict,StimD,B,0,25   A 0  0    RT 88
25 SticksPict,StimC,A,0,25   A 1  1    RT 222
26 Worms_Pict,StimB,B,25,0   B 1  1    RT 55
27 Green_Pict,StimA,A,25,0   B 0  0    RT 54
28 SticksPict,StimC,A,0,25   B 0  0    RT 46
29 SticksPict,StimC,B,0,25   B 1  0    RT 54
30 CirclePict,StimD,A,0,25   B 0  1    RT 57
31 CirclePict,StimD,B,0,25   B 1  1    RT 83
32 SticksPict,StimC,A,0,25   B 0  0    RT 53
33 SticksPict,StimC,A,0,25   A 1  1    RT 89
34 Green_Pict,StimA,A,25,0   A 1  1    RT 50
35 Green_Pict,StimA,A,25,0   B 0  0    RT 52
36 SticksPict,StimC,A,0,25   A 1  1    RT 123
37 CirclePict,StimD,B,0,25   A 0  0    RT 92
38 Green_Pict,StimA,B,25,0   B 1  0    RT 132
39 CirclePict,StimD,B,0,25   B 1  1    RT 91
40 Worms_Pict,StimB,A,25,0   B 0  1    RT 64
41 Green_Pict,StimA,A,25,0   B 0  0    RT 58
42 Green_Pict,StimA,A,25,0   A 1  1    RT 55
43 CirclePict,StimD,B,0,25   A 0  0    RT 91
44 Worms_Pict,StimB,B,25,0   B 1  1    RT 62
45 CirclePict,StimD,B,0,25   B 1  1    RT 79
46 CirclePict,StimD,B,0,25   B 1  1    RT 95
47 Green_Pict,StimA,B,25,0   A 0  1    RT 94
48 Worms_Pict,StimB,B,25,0   B 1  1    RT 59
49 Green_Pict,StimA,A,25,0   A 1  1    RT 66
50 SticksPict,StimC,A,0,25   A 1  1    RT 135
51 SticksPict,StimC,A,0,25   A 1  1    RT 50
52 Green_Pict,StimA,A,25,0   A 1  1    RT 98
53 SticksPict,StimC,A,0,25   A 1  1    RT 78
54 Worms_Pict,StimB,B,25,0   B 1  1    RT 87
55 SticksPict,StimC,A,0,25   A 1  1    RT 70
56 SticksPict,StimC,A,0,25   A 1  1    RT 60
57 CirclePict,StimD,B,0,25   B 1  1    RT 106
58 Worms_Pict,StimB,B,25,0   B 1  1    RT 45
59 Worms_Pict,StimB,B,25,0   B 1  1    RT 48
60 CirclePict,StimD,B,0,25   B 1  1    RT 55
61 SticksPict,StimC,A,0,25   A 1  1    RT 74
62 Worms_Pict,StimB,B,25,0   B 1  1    RT 100
63 Green_Pict,StimA,B,25,0   A 0  1    RT 84
64 Green_Pict,StimA,A,25,0   A 1  1    RT 45
65 SticksPict,StimC,A,0,25   A 1  1    RT 47
66 Green_Pict,StimA,A,25,0   A 1  1    RT 42
67 SticksPict,StimC,A,0,25   A 1  1    RT 47
68 Green_Pict,StimA,A,25,0   A 1  1    RT 85
69 SticksPict,StimC,B,0,25   A 0  1    RT 37
70 CirclePict,StimD,B,0,25   B 1  1    RT 45
71 Green_Pict,StimA,A,25,0   A 1  1    RT 39
72 Worms_Pict,StimB,B,25,0   B 1  1    RT 40
73 SticksPict,StimC,B,0,25   A 0  1    RT 42
74 Worms_Pict,StimB,A,25,0   B 0  1    RT 57
75 Worms_Pict,StimB,A,25,0   B 0  1    RT 52
76 Worms_Pict,StimB,B,25,0   B 1  1    RT 39
77 CirclePict,StimD,A,0,25   B 0  1    RT 46
78 CirclePict,StimD,A,0,25   A 1  0    RT 63
79 CirclePict,StimD,B,0,25   A 0  0    RT 48
80 CirclePict,StimD,B,0,25   B 1  1    RT 62
81 CirclePict,StimD,B,0,25   A 0  0    RT 68
82 Worms_Pict,StimB,B,25,0   B 1  1    RT 94
83 SticksPict,StimC,A,0,25   B 0  0    RT 56
84 SticksPict,StimC,A,0,25   A 1  1    RT 35
85 SticksPict,StimC,A,0,25   A 1  1    RT 39
86 Worms_Pict,StimB,B,25,0   B 1  1    RT 44
87 CirclePict,StimD,A,0,25   B 0  1    RT 145
88 Worms_Pict,StimB,A,25,0   B 0  1    RT 47
89 SticksPict,StimC,B,0,25   A 0  1    RT 52
90 Worms_Pict,StimB,B,25,0   B 1  1    RT 56
91 SticksPict,StimC,A,0,25   A 1  1    RT 29
92 CirclePict,StimD,B,0,25   A 0  0    RT 74
93 Worms_Pict,StimB,B,25,0   B 1  1    RT 40
94 SticksPict,StimC,B,0,25   A 0  1    RT 41
95 CirclePict,StimD,B,0,25   B 1  1    RT 40
96 Worms_Pict,StimB,B,25,0   B 1  1    RT 38
97 CirclePict,StimD,B,0,25   B 1  1    RT 71
98 Worms_Pict,StimB,B,25,0   B 1  1    RT 39
99 Green_Pict,StimA,A,25,0   A 1  1    RT 49
100 CirclePict,StimD,B,0,25   B 1  1    RT 43
101 Green_Pict,StimA,A,25,0   A 1  1    RT 37
102 CirclePict,StimD,B,0,25   B 1  1    RT 59
103 Worms_Pict,StimB,B,25,0   B 1  1    RT 39
104 Green_Pict,StimA,A,25,0   A 1  1    RT 33
105 SticksPict,StimC,A,0,25   A 1  1    RT 108
106 Green_Pict,StimA,A,25,0   A 1  1    RT 37
107 CirclePict,StimD,B,0,25   A 0  0    RT 190
108 SticksPict,StimC,A,0,25   A 1  1    RT 112
109 Green_Pict,StimA,B,25,0   A 0  1    RT 37
110 CirclePict,StimD,B,0,25   B 1  1    RT 64
111 Green_Pict,StimA,A,25,0   A 1  1    RT 37
112 SticksPict,StimC,A,0,25   B 0  0    RT 142
113 Green_Pict,StimA,A,25,0   A 1  1    RT 69
114 Green_Pict,StimA,B,25,0   A 0  1    RT 39
115 Green_Pict,StimA,A,25,0   A 1  1    RT 64
116 SticksPict,StimC,A,0,25   A 1  1    RT 45
117 Green_Pict,StimA,A,25,0   A 1  1    RT 34
118 Worms_Pict,StimB,A,25,0   B 0  1    RT 39
119 CirclePict,StimD,A,0,25   B 0  1    RT 111
120 Worms_Pict,StimB,B,25,0   B 1  1    RT 36
121 Green_Pict,StimA,A,25,0   A 1  1    RT 34
122 CirclePict,StimD,B,0,25   B 1  1    RT 49
123 SticksPict,StimC,B,0,25   A 0  1    RT 35
124 CirclePict,StimD,B,0,25   B 1  1    RT 41
125 SticksPict,StimC,A,0,25   B 0  0    RT 57
126 CirclePict,StimD,B,0,25   B 1  1    RT 78
127 Green_Pict,StimA,A,25,0   A 1  1    RT 41
128 Worms_Pict,StimB,B,25,0   B 1  1    RT 35
129 Worms_Pict,StimB,A,25,0   B 0  1    RT 43
130 Worms_Pict,StimB,B,25,0   B 1  1    RT 37
131 SticksPict,StimC,A,0,25   A 1  1    RT 61
132 Green_Pict,StimA,A,25,0   A 1  1    RT 40
133 CirclePict,StimD,A,0,25   B 0  1    RT 71
134 Green_Pict,StimA,A,25,0   A 1  1    RT 36
135 SticksPict,StimC,A,0,25   A 1  1    RT 59
136 CirclePict,StimD,B,0,25   B 1  1    RT 58
137 Worms_Pict,StimB,B,25,0   B 1  1    RT 78
138 CirclePict,StimD,B,0,25   B 1  1    RT 268
139 CirclePict,StimD,B,0,25   B 1  1    RT 44
140 Green_Pict,StimA,B,25,0   A 0  1    RT 41
141 SticksPict,StimC,B,0,25   B 1  0    RT 61
142 Worms_Pict,StimB,B,25,0   B 1  1    RT 73
143 Worms_Pict,StimB,A,25,0   B 0  1    RT 33
144 CirclePict,StimD,A,0,25   B 0  1    RT 67
145 Green_Pict,StimA,A,25,0   A 1  1    RT 35
146 CirclePict,StimD,B,0,25   B 1  1    RT 37
147 SticksPict,StimC,A,0,25   A 1  1    RT 195
148 Green_Pict,StimA,A,25,0   A 1  1    RT 50
149 Worms_Pict,StimB,B,25,0   B 1  1    RT 43
150 SticksPict,StimC,A,0,25   A 1  1    RT 70
151 SticksPict,StimC,A,0,25   A 1  1    RT 56
152 SticksPict,StimC,A,0,25   A 1  1    RT 40
153 Worms_Pict,StimB,B,25,0   B 1  1    RT 44
154 Green_Pict,StimA,A,25,0   A 1  1    RT 35
155 CirclePict,StimD,B,0,25   B 1  1    RT 70
156 SticksPict,StimC,A,0,25   A 1  1    RT 46
157 Green_Pict,StimA,A,25,0   A 1  1    RT 88
158 Worms_Pict,StimB,B,25,0   B 1  1    RT 36
159 Green_Pict,StimA,B,25,0   A 0  1    RT 35
160 Worms_Pict,StimB,B,25,0   B 1  1    RT 32


Total AB Correct = 55 (68.75% correct)
Total CD Correct = 49 (61.25% correct)
Total AB optimal = 69 (86.25% optimal)
Total CD optimal = 57 (71.25% optimal)
Total points = 1100
