# Supplementary material for: Identifying the Basal Ganglia Network Model Markers for Medication-Induced Impulsivity in Parkinson's Disease Patients
Source: PLoS One. 2015 Jun 4;10(6):e0127542. doi: 10.1371/journal.pone.0127542 (PMC4456385; doi:10.1371/journal.pone.0127542)
Supplement: S4 File — (ZIP) [file pone.0127542.s004.zip › SMat/Quarters_ICD on.doc]

Quarters
Subject ID: ICD on
Stimuli:
A = SticksPict B= Green_Pict
C = CirclePict C= Worms_Pict
Stim A is class A 80% of trials; Stim B is class A 20% of trials
    win = 25 points, lose is 0
Stim C is class A 80% of trials; Stim D is class A 20% of trials
    win = 0, lose = 25 points


Key: A/B is subj response, 0/1 is correct?, 0/1 is optimal?
1 CirclePict,StimC,A,0,25   A 1  1    RT 816
2 CirclePict,StimC,A,0,25   A 1  1    RT 441
3 Worms_Pict,StimD,B,0,25   B 1  1    RT 691
4 Worms_Pict,StimD,B,0,25   B 1  1    RT 96
5 Green_Pict,StimB,A,25,0   A 1  0    RT 137
6 Green_Pict,StimB,B,25,0   A 0  0    RT 92
7 CirclePict,StimC,A,0,25   B 0  0    RT 451
8 CirclePict,StimC,A,0,25   A 1  1    RT 36
9 CirclePict,StimC,B,0,25   A 0  1    RT 184
10 Green_Pict,StimB,B,25,0   A 0  0    RT 108
11 Worms_Pict,StimD,B,0,25   B 1  1    RT 224
12 Worms_Pict,StimD,B,0,25   B 1  1    RT 106
13 CirclePict,StimC,A,0,25   A 1  1    RT 151
14 Worms_Pict,StimD,A,0,25   B 0  1    RT 51
15 Green_Pict,StimB,B,25,0   A 0  0    RT 32
16 SticksPict,StimA,A,25,0   A 1  1    RT 59
17 Worms_Pict,StimD,B,0,25   A 0  0    RT 64
18 SticksPict,StimA,A,25,0   B 0  0    RT 40
19 Worms_Pict,StimD,B,0,25   A 0  0    RT 32
20 SticksPict,StimA,A,25,0   A 1  1    RT 53
21 SticksPict,StimA,A,25,0   A 1  1    RT 21
22 SticksPict,StimA,A,25,0   A 1  1    RT 43
23 Green_Pict,StimB,B,25,0   A 0  0    RT 65
24 Green_Pict,StimB,B,25,0   A 0  0    RT 32
25 Green_Pict,StimB,B,25,0   A 0  0    RT 42
26 SticksPict,StimA,B,25,0   A 0  1    RT 72
27 Green_Pict,StimB,B,25,0   A 0  0    RT 51
28 SticksPict,StimA,A,25,0   A 1  1    RT 37
29 CirclePict,StimC,B,0,25   A 0  1    RT 74
30 SticksPict,StimA,B,25,0   A 0  1    RT 39
31 Worms_Pict,StimD,B,0,25   A 0  0    RT 31
32 SticksPict,StimA,A,25,0   A 1  1    RT 35
33 CirclePict,StimC,A,0,25   A 1  1    RT 52
34 Worms_Pict,StimD,A,0,25   B 0  1    RT 66
35 CirclePict,StimC,A,0,25   A 1  1    RT 29
36 CirclePict,StimC,A,0,25   B 0  0    RT 37
37 Green_Pict,StimB,A,25,0   A 1  0    RT 39
38 Green_Pict,StimB,B,25,0   A 0  0    RT 73
39 Worms_Pict,StimD,B,0,25   A 0  0    RT 43
40 SticksPict,StimA,A,25,0   A 1  1    RT 37
41 Green_Pict,StimB,B,25,0   A 0  0    RT 33
42 CirclePict,StimC,A,0,25   B 0  0    RT 39
43 Worms_Pict,StimD,A,0,25   A 1  0    RT 29
44 SticksPict,StimA,B,25,0   A 0  1    RT 34
45 Green_Pict,StimB,A,25,0   B 0  1    RT 29
46 SticksPict,StimA,A,25,0   A 1  1    RT 16
47 Green_Pict,StimB,B,25,0   A 0  0    RT 46
48 CirclePict,StimC,B,0,25   B 1  0    RT 27
49 CirclePict,StimC,A,0,25   A 1  1    RT 19
50 CirclePict,StimC,A,0,25   B 0  0    RT 20
51 SticksPict,StimA,A,25,0   A 1  1    RT 19
52 Worms_Pict,StimD,B,0,25   A 0  0    RT 15
53 CirclePict,StimC,A,0,25   B 0  0    RT 15
54 SticksPict,StimA,A,25,0   A 1  1    RT 13
55 CirclePict,StimC,A,0,25   A 1  1    RT 35
56 Green_Pict,StimB,B,25,0   B 1  1    RT 19
57 SticksPict,StimA,A,25,0   A 1  1    RT 23
58 Worms_Pict,StimD,B,0,25   A 0  0    RT 14
59 Worms_Pict,StimD,A,0,25   B 0  1    RT 14
60 Green_Pict,StimB,B,25,0   A 0  0    RT 13
61 CirclePict,StimC,A,0,25   B 0  0    RT 11
62 Worms_Pict,StimD,B,0,25   A 0  0    RT 14
63 Green_Pict,StimB,B,25,0   A 0  0    RT 49
64 CirclePict,StimC,A,0,25   B 0  0    RT 42
65 Worms_Pict,StimD,B,0,25   A 0  0    RT 23
66 Green_Pict,StimB,B,25,0   B 1  1    RT 22
67 Green_Pict,StimB,A,25,0   B 0  1    RT 23
68 Worms_Pict,StimD,B,0,25   A 0  0    RT 20
69 Worms_Pict,StimD,B,0,25   B 1  1    RT 14
70 SticksPict,StimA,A,25,0   A 1  1    RT 15
71 SticksPict,StimA,A,25,0   A 1  1    RT 25
72 Worms_Pict,StimD,B,0,25   A 0  0    RT 34
73 SticksPict,StimA,A,25,0   A 1  1    RT 38
74 Green_Pict,StimB,B,25,0   A 0  0    RT 84
75 CirclePict,StimC,A,0,25   B 0  0    RT 48
76 SticksPict,StimA,A,25,0   A 1  1    RT 29
77 CirclePict,StimC,B,0,25   A 0  1    RT 63
78 SticksPict,StimA,B,25,0   B 1  0    RT 30
79 Green_Pict,StimB,B,25,0   B 1  1    RT 48
80 Worms_Pict,StimD,B,0,25   A 0  0    RT 35
81 Green_Pict,StimB,A,25,0   B 0  1    RT 20
82 CirclePict,StimC,A,0,25   A 1  1    RT 69
83 CirclePict,StimC,B,0,25   B 1  0    RT 35
84 SticksPict,StimA,A,25,0   A 1  1    RT 42
85 Green_Pict,StimB,B,25,0   A 0  0    RT 75
86 CirclePict,StimC,A,0,25   A 1  1    RT 30
87 SticksPict,StimA,A,25,0   A 1  1    RT 38
88 SticksPict,StimA,A,25,0   A 1  1    RT 38
89 CirclePict,StimC,A,0,25   B 0  0    RT 49
90 Worms_Pict,StimD,B,0,25   A 0  0    RT 32
91 SticksPict,StimA,A,25,0   B 0  0    RT 28
92 SticksPict,StimA,A,25,0   A 1  1    RT 27
93 Green_Pict,StimB,B,25,0   A 0  0    RT 164
94 CirclePict,StimC,A,0,25   B 0  0    RT 27
95 Green_Pict,StimB,B,25,0   A 0  0    RT 33
96 Worms_Pict,StimD,B,0,25   A 0  0    RT 39
97 CirclePict,StimC,A,0,25   A 1  1    RT 62
98 SticksPict,StimA,A,25,0   A 1  1    RT 39
99 Green_Pict,StimB,B,25,0   A 0  0    RT 36
100 CirclePict,StimC,A,0,25   A 1  1    RT 108
101 Worms_Pict,StimD,B,0,25   B 1  1    RT 91
102 SticksPict,StimA,A,25,0   A 1  1    RT 37
103 Worms_Pict,StimD,B,0,25   A 0  0    RT 79
104 SticksPict,StimA,A,25,0   A 1  1    RT 36
105 CirclePict,StimC,B,0,25   B 1  0    RT 53
106 CirclePict,StimC,A,0,25   B 0  0    RT 95
107 Worms_Pict,StimD,B,0,25   B 1  1    RT 104
108 SticksPict,StimA,B,25,0   A 0  1    RT 35
109 Green_Pict,StimB,B,25,0   A 0  0    RT 43
110 Green_Pict,StimB,B,25,0   A 0  0    RT 80
111 Worms_Pict,StimD,A,0,25   B 0  1    RT 83
112 Worms_Pict,StimD,A,0,25   A 1  0    RT 39
113 CirclePict,StimC,A,0,25   A 1  1    RT 205
114 Green_Pict,StimB,A,25,0   B 0  1    RT 33
115 Worms_Pict,StimD,B,0,25   A 0  0    RT 55
116 SticksPict,StimA,B,25,0   A 0  1    RT 37
117 Green_Pict,StimB,B,25,0   A 0  0    RT 35
118 Worms_Pict,StimD,B,0,25   B 1  1    RT 23
119 Worms_Pict,StimD,B,0,25   A 0  0    RT 18
120 Green_Pict,StimB,B,25,0   B 1  1    RT 24
121 CirclePict,StimC,A,0,25   A 1  1    RT 29
122 CirclePict,StimC,A,0,25   B 0  0    RT 18
123 Worms_Pict,StimD,B,0,25   A 0  0    RT 16
124 CirclePict,StimC,A,0,25   A 1  1    RT 14
125 Worms_Pict,StimD,B,0,25   A 0  0    RT 40
126 Green_Pict,StimB,B,25,0   B 1  1    RT 21
127 Green_Pict,StimB,B,25,0   A 0  0    RT 12
128 CirclePict,StimC,A,0,25   B 0  0    RT 19
129 Worms_Pict,StimD,B,0,25   A 0  0    RT 10
130 Green_Pict,StimB,B,25,0   B 1  1    RT 13
131 Worms_Pict,StimD,B,0,25   B 1  1    RT 13
132 CirclePict,StimC,A,0,25   A 1  1    RT 33
133 Worms_Pict,StimD,A,0,25   B 0  1    RT 35
134 CirclePict,StimC,B,0,25   A 0  1    RT 16
135 Green_Pict,StimB,B,25,0   B 1  1    RT 11
136 SticksPict,StimA,A,25,0   B 0  0    RT 26
137 SticksPict,StimA,A,25,0   A 1  1    RT 18
138 CirclePict,StimC,B,0,25   B 1  0    RT 46
139 Worms_Pict,StimD,B,0,25   A 0  0    RT 17
140 SticksPict,StimA,A,25,0   B 0  0    RT 16
141 Green_Pict,StimB,B,25,0   B 1  1    RT 53
142 CirclePict,StimC,A,0,25   B 0  0    RT 28
143 Worms_Pict,StimD,A,0,25   A 1  0    RT 18
144 SticksPict,StimA,B,25,0   A 0  1    RT 19
145 CirclePict,StimC,A,0,25   A 1  1    RT 43
146 Worms_Pict,StimD,B,0,25   A 0  0    RT 16
147 Green_Pict,StimB,B,25,0   B 1  1    RT 41
148 Green_Pict,StimB,A,25,0   B 0  1    RT 21
149 Green_Pict,StimB,B,25,0   A 0  0    RT 25
150 CirclePict,StimC,A,0,25   B 0  0    RT 34
151 SticksPict,StimA,A,25,0   A 1  1    RT 13
152 SticksPict,StimA,B,25,0   A 0  1    RT 27
153 SticksPict,StimA,A,25,0   A 1  1    RT 26
154 Worms_Pict,StimD,B,0,25   A 0  0    RT 65
155 Green_Pict,StimB,A,25,0   B 0  1    RT 54
156 Green_Pict,StimB,B,25,0   A 0  0    RT 26
157 Worms_Pict,StimD,B,0,25   B 1  1    RT 21
158 SticksPict,StimA,A,25,0   A 1  1    RT 12
159 SticksPict,StimA,A,25,0   A 1  1    RT 12
160 SticksPict,StimA,A,25,0   A 1  1    RT 20

Total AB skipped = 0
Total CD skipped = 0

Total AB Correct = 40 of 80 (50% correct)
Total CD Correct = 34 of 80 (42.5% correct)
Total AB optimal = 50 of 80 (62.5% optimal)
Total CD optimal = 36 of 80 (45% optimal)
Total points = 350
