# Supplementary material for: Identifying the Basal Ganglia Network Model Markers for Medication-Induced Impulsivity in Parkinson's Disease Patients
Source: PLoS One. 2015 Jun 4;10(6):e0127542. doi: 10.1371/journal.pone.0127542 (PMC4456385; doi:10.1371/journal.pone.0127542)
Supplement: S4 File — (ZIP) [file pone.0127542.s004.zip › SMat/Quarters_ICD on5.doc]

Quarters
Subject ID: ICD on

Key: A/B is subj response, 0/1 is correct?, 0/1 is optimal?
1 CirclePict,StimC,A,0,25   A 1  1    RT 80
2 Green_Pict,StimD,A,0,25   B 0  1    RT 66
3 Green_Pict,StimD,B,0,25   B 1  1    RT 89
4 SticksPict,StimB,B,25,0   A 0  0    RT 38
5 Worms_Pict,StimA,A,25,0   A 1  1    RT 41
6 SticksPict,StimB,B,25,0   B 1  1    RT 107
7 Worms_Pict,StimA,A,25,0   A 1  1    RT 44
8 Green_Pict,StimD,B,0,25   B 1  1    RT 66
9 SticksPict,StimB,B,25,0   A 0  0    RT 54
10 Green_Pict,StimD,A,0,25   A 1  0    RT 58
11 Green_Pict,StimD,B,0,25   B 1  1    RT 43
12 Worms_Pict,StimA,A,25,0   B 0  0    RT 31
13 Worms_Pict,StimA,A,25,0   A 1  1    RT 49
14 CirclePict,StimC,A,0,25   B 0  0    RT 207
15 SticksPict,StimB,A,25,0   A 1  0    RT 1
16 SticksPict,StimB,B,25,0   B 1  1    RT 675
17 Worms_Pict,StimA,A,25,0   B 0  0    RT 884
18 Green_Pict,StimD,B,0,25   A 0  0    RT 155
19 Worms_Pict,StimA,A,25,0   B 0  0    RT 156
20 Green_Pict,StimD,B,0,25   A 0  0    RT 52
21 Worms_Pict,StimA,B,25,0   A 0  1    RT 51
22 CirclePict,StimC,A,0,25   B 0  0    RT 208
23 SticksPict,StimB,B,25,0   A 0  0    RT 104
24 CirclePict,StimC,A,0,25   B 0  0    RT 259
25 CirclePict,StimC,A,0,25   A 1  1    RT 363
26 CirclePict,StimC,B,0,25   B 1  0    RT 156
27 SticksPict,StimB,B,25,0   A 0  0    RT 363
28 Green_Pict,StimD,B,0,25   B 1  1    RT 0
29 CirclePict,StimC,B,0,25   B 1  0    RT 104
30 Worms_Pict,StimA,B,25,0   B 1  0    RT 209
31 CirclePict,StimC,A,0,25   B 0  0    RT 103
32 SticksPict,StimB,B,25,0   A 0  0    RT 103
33 Worms_Pict,StimA,A,25,0   A 1  1    RT 51
34 Green_Pict,StimD,B,0,25   B 1  1    RT 103
35 Worms_Pict,StimA,A,25,0   A 1  1    RT 468
36 SticksPict,StimB,B,25,0   B 1  1    RT 155
37 CirclePict,StimC,A,0,25   A 1  1    RT 155
38 Green_Pict,StimD,B,0,25   B 1  1    RT 155
39 CirclePict,StimC,A,0,25   A 1  1    RT 103
40 SticksPict,StimB,A,25,0   B 0  1    RT 104
41 Green_Pict,StimD,B,0,25   B 1  1    RT 207
42 CirclePict,StimC,A,0,25   B 0  0    RT 103
43 SticksPict,StimB,B,25,0   A 0  0    RT 52
44 SticksPict,StimB,B,25,0   B 1  1    RT 415
45 Worms_Pict,StimA,A,25,0   A 1  1    RT 207
46 Green_Pict,StimD,B,0,25   B 1  1    RT 0
47 CirclePict,StimC,B,0,25   B 1  0    RT 51
48 SticksPict,StimB,B,25,0   A 0  0    RT 104
49 Green_Pict,StimD,A,0,25   A 1  0    RT 155
50 Green_Pict,StimD,B,0,25   B 1  1    RT 208
51 SticksPict,StimB,B,25,0   A 0  0    RT 51
52 Green_Pict,StimD,B,0,25   A 0  0    RT 0
53 Green_Pict,StimD,B,0,25   B 1  1    RT 51
54 Green_Pict,StimD,B,0,25   B 1  1    RT 0
55 CirclePict,StimC,A,0,25   B 0  0    RT 0
56 SticksPict,StimB,B,25,0   A 0  0    RT 1
57 CirclePict,StimC,A,0,25   B 0  0    RT 105
58 Worms_Pict,StimA,B,25,0   B 1  0    RT 104
59 SticksPict,StimB,A,25,0   B 0  1    RT 104
60 CirclePict,StimC,A,0,25   A 1  1    RT 0
61 CirclePict,StimC,A,0,25   A 1  1    RT 52
62 SticksPict,StimB,B,25,0   A 0  0    RT 0
63 Worms_Pict,StimA,A,25,0   B 0  0    RT 0
64 Worms_Pict,StimA,A,25,0   B 0  0    RT 53
65 SticksPict,StimB,B,25,0   B 1  1    RT 52
66 CirclePict,StimC,A,0,25   B 0  0    RT 106
67 Worms_Pict,StimA,A,25,0   A 1  1    RT 53
68 CirclePict,StimC,B,0,25   A 0  1    RT 0
69 Green_Pict,StimD,B,0,25   B 1  1    RT 52
70 Worms_Pict,StimA,A,25,0   A 1  1    RT 52
71 Worms_Pict,StimA,A,25,0   A 1  1    RT 0
72 Green_Pict,StimD,A,0,25   A 1  0    RT 52
73 SticksPict,StimB,B,25,0   A 0  0    RT 0
74 CirclePict,StimC,A,0,25   B 0  0    RT 52
75 Green_Pict,StimD,B,0,25   B 1  1    RT 53
76 CirclePict,StimC,A,0,25   B 0  0    RT 106
77 Worms_Pict,StimA,A,25,0   A 1  1    RT 53
78 Worms_Pict,StimA,A,25,0   A 1  1    RT 316
79 SticksPict,StimB,A,25,0   B 0  1    RT 52
80 Worms_Pict,StimA,B,25,0   A 0  1    RT 54
81 SticksPict,StimB,B,25,0   A 0  0    RT 0
82 CirclePict,StimC,B,0,25   B 1  0    RT 264
83 Green_Pict,StimD,B,0,25   B 1  1    RT 53
84 Green_Pict,StimD,B,0,25   A 0  0    RT 52
85 CirclePict,StimC,A,0,25   A 1  1    RT 1
86 Worms_Pict,StimA,A,25,0   A 1  1    RT 53
87 CirclePict,StimC,A,0,25   A 1  1    RT 52
88 Green_Pict,StimD,A,0,25   A 1  0    RT 1
89 CirclePict,StimC,A,0,25   A 1  1    RT 53
90 Worms_Pict,StimA,B,25,0   A 0  1    RT 52
91 Green_Pict,StimD,B,0,25   B 1  1    RT 0
92 SticksPict,StimB,B,25,0   B 1  1    RT 0
93 SticksPict,StimB,A,25,0   B 0  1    RT 53
94 SticksPict,StimB,B,25,0   B 1  1    RT 0
95 Worms_Pict,StimA,A,25,0   A 1  1    RT 159
96 SticksPict,StimB,B,25,0   A 0  0    RT 1
97 SticksPict,StimB,B,25,0   A 0  0    RT 105
98 Worms_Pict,StimA,A,25,0   A 1  1    RT 211
99 Worms_Pict,StimA,A,25,0   A 1  1    RT 52
100 Worms_Pict,StimA,A,25,0   A 1  1    RT 104
101 CirclePict,StimC,A,0,25   B 0  0    RT 0
102 CirclePict,StimC,B,0,25   B 1  0    RT 0
103 Green_Pict,StimD,A,0,25   A 1  0    RT 54
104 SticksPict,StimB,B,25,0   B 1  1    RT 52
105 SticksPict,StimB,A,25,0   B 0  1    RT 0
106 Green_Pict,StimD,B,0,25   B 1  1    RT 158
107 Worms_Pict,StimA,A,25,0   B 0  0    RT 0
108 CirclePict,StimC,A,0,25   A 1  1    RT 0
109 CirclePict,StimC,A,0,25   B 0  0    RT 0
110 Worms_Pict,StimA,A,25,0   A 1  1    RT 53
111 Green_Pict,StimD,B,0,25   B 1  1    RT 52
112 CirclePict,StimC,A,0,25   B 0  0    RT 0
113 SticksPict,StimB,B,25,0   A 0  0    RT 0
114 Green_Pict,StimD,B,0,25   B 1  1    RT 106
115 Green_Pict,StimD,B,0,25   B 1  1    RT 159
116 SticksPict,StimB,B,25,0   B 1  1    RT 265
117 Green_Pict,StimD,B,0,25   A 0  0    RT 52
118 Worms_Pict,StimA,B,25,0   A 0  1    RT 53
119 Worms_Pict,StimA,A,25,0   A 1  1    RT 0
120 CirclePict,StimC,A,0,25   A 1  1    RT 265
121 Green_Pict,StimD,B,0,25   B 1  1    RT 53
122 SticksPict,StimB,B,25,0   A 0  0    RT 53
123 SticksPict,StimB,B,25,0   A 0  0    RT 0
124 CirclePict,StimC,A,0,25   B 0  0    RT 53
125 Worms_Pict,StimA,A,25,0   B 0  0    RT 1
126 Green_Pict,StimD,B,0,25   B 1  1    RT 158
127 Worms_Pict,StimA,B,25,0   A 0  1    RT 53
128 CirclePict,StimC,A,0,25   A 1  1    RT 106
129 CirclePict,StimC,A,0,25   B 0  0    RT 0
130 CirclePict,StimC,A,0,25   A 1  1    RT 52
131 Worms_Pict,StimA,B,25,0   A 0  1    RT 106
132 Worms_Pict,StimA,A,25,0   A 1  1    RT 106
133 SticksPict,StimB,A,25,0   A 1  0    RT 158
134 CirclePict,StimC,B,0,25   B 1  0    RT 52
135 SticksPict,StimB,B,25,0   B 1  1    RT 0
136 SticksPict,StimB,A,25,0   B 0  1    RT 53
137 Green_Pict,StimD,A,0,25   A 1  0    RT 52
138 SticksPict,StimB,B,25,0   B 1  1    RT 0
139 Worms_Pict,StimA,A,25,0   A 1  1    RT 53
140 Green_Pict,StimD,B,0,25   B 1  1    RT 370
141 Green_Pict,StimD,B,0,25   A 0  0    RT 106
142 SticksPict,StimB,B,25,0   B 1  1    RT 211
143 CirclePict,StimC,A,0,25   A 1  1    RT 53
144 Green_Pict,StimD,A,0,25   B 0  1    RT 159
145 Worms_Pict,StimA,A,25,0   B 0  0    RT 0
146 CirclePict,StimC,A,0,25   A 1  1    RT 105
147 Green_Pict,StimD,B,0,25   A 0  0    RT 212
148 Green_Pict,StimD,B,0,25   A 0  0    RT 0
149 SticksPict,StimB,B,25,0   B 1  1    RT 1
150 Worms_Pict,StimA,A,25,0   A 1  1    RT 52
151 Worms_Pict,StimA,A,25,0   A 1  1    RT 158
152 CirclePict,StimC,B,0,25   B 1  0    RT 52
153 Green_Pict,StimD,B,0,25   B 1  1    RT 317
154 Worms_Pict,StimA,A,25,0   A 1  1    RT 52
155 Worms_Pict,StimA,A,25,0   A 1  1    RT 53
156 CirclePict,StimC,A,0,25   A 1  1    RT 159
157 SticksPict,StimB,B,25,0   B 1  1    RT 105
158 CirclePict,StimC,A,0,25   B 0  0    RT 212
159 Green_Pict,StimD,B,0,25   A 0  0    RT 52
160 SticksPict,StimB,B,25,0   A 0  0    RT 0


Total AB Correct = 42 (52.5% correct)
Total CD Correct = 52 (65% correct)
Total AB optimal = 50 (62.5% optimal)
Total CD optimal = 42 (52.5% optimal)
Total points = 850
