# Supplementary material for: Identifying the Basal Ganglia Network Model Markers for Medication-Induced Impulsivity in Parkinson's Disease Patients
Source: PLoS One. 2015 Jun 4;10(6):e0127542. doi: 10.1371/journal.pone.0127542 (PMC4456385; doi:10.1371/journal.pone.0127542)
Supplement: S4 File — (ZIP) [file pone.0127542.s004.zip › SMat/Quarters_ICD onmeds...doc]

Quarters
Subject ID: ICD on medications

Key: A/B is subj response, 0/1 is correct?, 0/1 is optimal?
1 Worms_Pict,StimD,B,0,25   A 0  0    RT 693
2 Green_Pict,StimC,A,0,25   B 0  0    RT 81
3 SticksPict,StimA,B,25,0   A 0  1    RT 87
4 CirclePict,StimB,A,25,0   A 1  0    RT 125
5 SticksPict,StimA,B,25,0   A 0  1    RT 186
6 SticksPict,StimA,A,25,0   B 0  0    RT 65
7 Worms_Pict,StimD,B,0,25   B 1  1    RT 38
8 CirclePict,StimB,A,25,0   A 1  0    RT 94
9 Worms_Pict,StimD,B,0,25   A 0  0    RT 148
10 Worms_Pict,StimD,A,0,25   B 0  1    RT 182
11 CirclePict,StimB,B,25,0   A 0  0    RT 56
12 Green_Pict,StimC,A,0,25   A 1  1    RT 90
13 Green_Pict,StimC,A,0,25   A 1  1    RT 82
14 Green_Pict,StimC,A,0,25   B 0  0    RT 74
15 Worms_Pict,StimD,B,0,25   A 0  0    RT 226
16 CirclePict,StimB,B,25,0   A 0  0    RT 43
17 CirclePict,StimB,B,25,0   A 0  0    RT 52
18 SticksPict,StimA,A,25,0   B 0  0    RT 59
19 CirclePict,StimB,B,25,0   A 0  0    RT 69
20 Worms_Pict,StimD,A,0,25   B 0  1    RT 121
21 SticksPict,StimA,A,25,0   A 1  1    RT 62
22 Green_Pict,StimC,A,0,25   A 1  1    RT 54
23 SticksPict,StimA,A,25,0   A 1  1    RT 59
24 SticksPict,StimA,A,25,0   A 1  1    RT 40
25 Worms_Pict,StimD,B,0,25   A 0  0    RT 114
26 SticksPict,StimA,A,25,0   A 1  1    RT 57
27 SticksPict,StimA,A,25,0   A 1  1    RT 57
28 CirclePict,StimB,B,25,0   A 0  0    RT 45
29 Green_Pict,StimC,A,0,25   A 1  1    RT 57
30 Worms_Pict,StimD,B,0,25   A 0  0    RT 63
31 Worms_Pict,StimD,B,0,25   B 1  1    RT 46
32 CirclePict,StimB,B,25,0   A 0  0    RT 45
33 Green_Pict,StimC,A,0,25   B 0  0    RT 58
34 Worms_Pict,StimD,B,0,25   A 0  0    RT 83
35 Green_Pict,StimC,B,0,25   B 1  0    RT 73
36 Green_Pict,StimC,A,0,25   B 0  0    RT 86
37 CirclePict,StimB,B,25,0   A 0  0    RT 185
38 SticksPict,StimA,A,25,0   A 1  1    RT 38
39 Green_Pict,StimC,B,0,25   A 0  1    RT 51
40 CirclePict,StimB,B,25,0   A 0  0    RT 48
41 Green_Pict,StimC,A,0,25   B 0  0    RT 132
42 SticksPict,StimA,A,25,0   A 1  1    RT 38
43 SticksPict,StimA,A,25,0   A 1  1    RT 43
44 Green_Pict,StimC,A,0,25   A 1  1    RT 77
45 Worms_Pict,StimD,A,0,25   B 0  1    RT 87
46 CirclePict,StimB,A,25,0   A 1  0    RT 37
47 Worms_Pict,StimD,B,0,25   A 0  0    RT 43
48 Green_Pict,StimC,B,0,25   A 0  1    RT 194
49 Green_Pict,StimC,A,0,25   B 0  0    RT 39
50 Green_Pict,StimC,A,0,25   B 0  0    RT 54
51 Green_Pict,StimC,A,0,25   A 1  1    RT 22
52 CirclePict,StimB,A,25,0   A 1  0    RT 42
53 SticksPict,StimA,A,25,0   A 1  1    RT 36
54 Worms_Pict,StimD,B,0,25   A 0  0    RT 34
55 CirclePict,StimB,B,25,0   B 1  1    RT 37
56 CirclePict,StimB,B,25,0   B 1  1    RT 60
57 SticksPict,StimA,A,25,0   A 1  1    RT 34
58 SticksPict,StimA,A,25,0   A 1  1    RT 35
59 Green_Pict,StimC,A,0,25   A 1  1    RT 53
60 CirclePict,StimB,B,25,0   B 1  1    RT 40
61 SticksPict,StimA,B,25,0   A 0  1    RT 48
62 Worms_Pict,StimD,B,0,25   B 1  1    RT 48
63 Green_Pict,StimC,B,0,25   B 1  0    RT 53
64 Worms_Pict,StimD,B,0,25   A 0  0    RT 53
65 SticksPict,StimA,A,25,0   A 1  1    RT 45
66 CirclePict,StimB,B,25,0   A 0  0    RT 34
67 Worms_Pict,StimD,B,0,25   B 1  1    RT 88
68 SticksPict,StimA,A,25,0   A 1  1    RT 78
69 Worms_Pict,StimD,B,0,25   A 0  0    RT 288
70 Worms_Pict,StimD,B,0,25   B 1  1    RT 173
71 CirclePict,StimB,B,25,0   A 0  0    RT 37
72 Worms_Pict,StimD,B,0,25   A 0  0    RT 49
73 Green_Pict,StimC,A,0,25   B 0  0    RT 44
74 CirclePict,StimB,B,25,0   A 0  0    RT 67
75 Worms_Pict,StimD,A,0,25   B 0  1    RT 38
76 SticksPict,StimA,B,25,0   B 1  0    RT 53
77 CirclePict,StimB,B,25,0   B 1  1    RT 26
78 Green_Pict,StimC,A,0,25   B 0  0    RT 165
79 CirclePict,StimB,B,25,0   A 0  0    RT 49
80 SticksPict,StimA,A,25,0   A 1  1    RT 40
81 SticksPict,StimA,A,25,0   A 1  1    RT 34
82 SticksPict,StimA,A,25,0   A 1  1    RT 31
83 SticksPict,StimA,A,25,0   A 1  1    RT 27
84 Worms_Pict,StimD,B,0,25   A 0  0    RT 43
85 SticksPict,StimA,B,25,0   A 0  1    RT 64
86 Worms_Pict,StimD,B,0,25   B 1  1    RT 58
87 SticksPict,StimA,A,25,0   A 1  1    RT 38
88 CirclePict,StimB,B,25,0   B 1  1    RT 65
89 Worms_Pict,StimD,B,0,25   A 0  0    RT 38
90 SticksPict,StimA,A,25,0   B 0  0    RT 49
91 Worms_Pict,StimD,B,0,25   B 1  1    RT 47
92 CirclePict,StimB,B,25,0   A 0  0    RT 33
93 CirclePict,StimB,B,25,0   B 1  1    RT 44
94 CirclePict,StimB,A,25,0   B 0  1    RT 28
95 Worms_Pict,StimD,B,0,25   B 1  1    RT 39
96 Green_Pict,StimC,A,0,25   A 1  1    RT 57
97 CirclePict,StimB,B,25,0   B 1  1    RT 26
98 Green_Pict,StimC,A,0,25   B 0  0    RT 84
99 SticksPict,StimA,A,25,0   A 1  1    RT 38
100 Worms_Pict,StimD,B,0,25   B 1  1    RT 54
101 SticksPict,StimA,B,25,0   A 0  1    RT 44
102 Green_Pict,StimC,A,0,25   B 0  0    RT 37
103 CirclePict,StimB,B,25,0   A 0  0    RT 38
104 Worms_Pict,StimD,B,0,25   B 1  1    RT 30
105 Green_Pict,StimC,A,0,25   B 0  0    RT 61
106 CirclePict,StimB,B,25,0   A 0  0    RT 29
107 Worms_Pict,StimD,A,0,25   B 0  1    RT 26
108 Worms_Pict,StimD,B,0,25   B 1  1    RT 21
109 Green_Pict,StimC,A,0,25   A 1  1    RT 31
110 Green_Pict,StimC,A,0,25   B 0  0    RT 42
111 SticksPict,StimA,A,25,0   A 1  1    RT 50
112 SticksPict,StimA,A,25,0   A 1  1    RT 103
113 CirclePict,StimB,A,25,0   A 1  0    RT 30
114 Green_Pict,StimC,A,0,25   A 1  1    RT 37
115 Green_Pict,StimC,B,0,25   B 1  0    RT 35
116 CirclePict,StimB,B,25,0   B 1  1    RT 31
117 CirclePict,StimB,B,25,0   B 1  1    RT 40
118 Green_Pict,StimC,A,0,25   B 0  0    RT 47
119 Worms_Pict,StimD,A,0,25   B 0  1    RT 42
120 Green_Pict,StimC,B,0,25   B 1  0    RT 33
121 Green_Pict,StimC,A,0,25   A 1  1    RT 43
122 CirclePict,StimB,B,25,0   B 1  1    RT 25
123 Green_Pict,StimC,A,0,25   B 0  0    RT 52
124 Worms_Pict,StimD,B,0,25   A 0  0    RT 44
125 SticksPict,StimA,A,25,0   A 1  1    RT 50
126 SticksPict,StimA,A,25,0   A 1  1    RT 35
127 Green_Pict,StimC,B,0,25   A 0  1    RT 28
128 Worms_Pict,StimD,B,0,25   B 1  1    RT 29
129 Green_Pict,StimC,A,0,25   B 0  0    RT 86
130 CirclePict,StimB,B,25,0   B 1  1    RT 79
131 CirclePict,StimB,B,25,0   B 1  1    RT 33
132 CirclePict,StimB,A,25,0   B 0  1    RT 27
133 Green_Pict,StimC,B,0,25   B 1  0    RT 29
134 SticksPict,StimA,B,25,0   A 0  1    RT 31
135 SticksPict,StimA,A,25,0   A 1  1    RT 42
136 CirclePict,StimB,B,25,0   A 0  0    RT 63
137 CirclePict,StimB,B,25,0   B 1  1    RT 34
138 CirclePict,StimB,B,25,0   B 1  1    RT 37
139 Worms_Pict,StimD,B,0,25   B 1  1    RT 52
140 CirclePict,StimB,B,25,0   B 1  1    RT 42
141 Worms_Pict,StimD,B,0,25   B 1  1    RT 35
142 Worms_Pict,StimD,A,0,25   A 1  0    RT 46
143 Worms_Pict,StimD,A,0,25   A 1  0    RT 41
144 Green_Pict,StimC,A,0,25   B 0  0    RT 32
145 Worms_Pict,StimD,B,0,25   B 1  1    RT 25
146 Green_Pict,StimC,A,0,25   A 1  1    RT 34
147 Worms_Pict,StimD,B,0,25   B 1  1    RT 49
148 SticksPict,StimA,A,25,0   A 1  1    RT 39
149 Green_Pict,StimC,A,0,25   A 1  1    RT 44
150 SticksPict,StimA,A,25,0   A 1  1    RT 132
151 Green_Pict,StimC,A,0,25   B 0  0    RT 38
152 CirclePict,StimB,B,25,0   B 1  1    RT 43
153 SticksPict,StimA,B,25,0   B 1  0    RT 36
154 Worms_Pict,StimD,B,0,25   B 1  1    RT 28
155 CirclePict,StimB,A,25,0   B 0  1    RT 200
156 Green_Pict,StimC,A,0,25   B 0  0    RT 22
157 SticksPict,StimA,A,25,0   A 1  1    RT 23
158 Worms_Pict,StimD,B,0,25   A 0  0    RT 29
159 SticksPict,StimA,A,25,0   B 0  0    RT 90
160 SticksPict,StimA,A,25,0   B 0  0    RT 32


Total AB Correct = 50 (62.5% correct)
Total CD Correct = 37 (46.25% correct)
Total AB optimal = 52 (65% optimal)
Total CD optimal = 39 (48.75% optimal)
Total points = 675
