# Supplementary material for: Identifying the Basal Ganglia Network Model Markers for Medication-Induced Impulsivity in Parkinson's Disease Patients
Source: PLoS One. 2015 Jun 4;10(6):e0127542. doi: 10.1371/journal.pone.0127542 (PMC4456385; doi:10.1371/journal.pone.0127542)
Supplement: S4 File — (ZIP) [file pone.0127542.s004.zip › SMat/Quarters_off meds 249.doc]

Quarters
Subject ID: off meds 249
Stimuli:
A = Worms_Pict B= SticksPict
C = Green_Pict D= CirclePict
Stim A is rain 80% of trials; Stim B is rain 20.00% of trials
    win = .25 points, lose is 0
Stim C is rain 80% of trials; Stim D is rain 20.00% of trials
    win = 0, lose = .25 points


Trial	Stimulus	Type	Class	Win Amt	Lose Amt	Subject Response	Correct/Incorrect	Optimal/Not Optimal	RT
1.00	Green_Pict	StimC	rain	0	.25	sun	0	0	511.00
2.00	Green_Pict	StimC	rain	0	.25	rain	1	1	338.00
3.00	Worms_Pict	StimA	sun	.25	0	rain	0	1	676.00
4.00	SticksPict	StimB	rain	.25	0	rain	1	0	301.00
5.00	Green_Pict	StimC	sun	0	.25	sun	1	0	439.00
6.00	SticksPict	StimB	sun	.25	0	rain	0	0	242.00
7.00	CirclePict	StimD	sun	0	.25	sun	1	1	256.00
8.00	Worms_Pict	StimA	sun	.25	0	sun	1	0	190.00
9.00	Worms_Pict	StimA	rain	.25	0	sun	0	0	161.00
10.00	SticksPict	StimB	sun	.25	0	rain	0	0	248.00
11.00	CirclePict	StimD	rain	0	.25	sun	0	1	280.00
12.00	Worms_Pict	StimA	rain	.25	0	sun	0	0	325.00
13.00	SticksPict	StimB	rain	.25	0	sun	0	1	155.00
14.00	SticksPict	StimB	sun	.25	0	sun	1	1	135.00
15.00	Green_Pict	StimC	rain	0	.25	sun	0	0	151.00
16.00	Green_Pict	StimC	rain	0	.25	rain	1	1	86.00
17.00	SticksPict	StimB	sun	.25	0	rain	0	0	181.00
18.00	Worms_Pict	StimA	rain	.25	0	rain	1	1	250.00
19.00	CirclePict	StimD	rain	0	.25	rain	1	0	191.00
20.00	CirclePict	StimD	sun	0	.25	rain	0	0	249.00
21.00	CirclePict	StimD	sun	0	.25	sun	1	1	200.00
22.00	CirclePict	StimD	sun	0	.25	sun	1	1	86.00
23.00	Worms_Pict	StimA	rain	.25	0	sun	0	0	151.00
24.00	Green_Pict	StimC	rain	0	.25	sun	0	0	168.00
25.00	Worms_Pict	StimA	rain	.25	0	sun	0	0	122.00
26.00	SticksPict	StimB	sun	.25	0	sun	1	1	196.00
27.00	Worms_Pict	StimA	rain	.25	0	rain	1	1	353.00
28.00	Worms_Pict	StimA	rain	.25	0	rain	1	1	87.00
29.00	SticksPict	StimB	sun	.25	0	sun	1	1	163.00
30.00	Green_Pict	StimC	rain	0	.25	rain	1	1	192.00
31.00	Green_Pict	StimC	rain	0	.25	rain	1	1	123.00
32.00	SticksPict	StimB	sun	.25	0	sun	1	1	108.00
33.00	CirclePict	StimD	sun	0	.25	sun	1	1	244.00
34.00	Green_Pict	StimC	rain	0	.25	sun	0	0	160.00
35.00	CirclePict	StimD	sun	0	.25	rain	0	0	98.00
36.00	SticksPict	StimB	sun	.25	0	sun	1	1	91.00
37.00	Green_Pict	StimC	sun	0	.25	sun	1	0	120.00
38.00	Worms_Pict	StimA	rain	.25	0	sun	0	0	160.00
39.00	CirclePict	StimD	sun	0	.25	sun	1	1	105.00
40.00	CirclePict	StimD	sun	0	.25	rain	0	0	230.00
41.00	CirclePict	StimD	sun	0	.25	sun	1	1	54.00
42.00	Green_Pict	StimC	rain	0	.25	rain	1	1	164.00
43.00	SticksPict	StimB	sun	.25	0	rain	0	0	206.00
44.00	SticksPict	StimB	sun	.25	0	sun	1	1	149.00
45.00	SticksPict	StimB	sun	.25	0	sun	1	1	129.00
46.00	Green_Pict	StimC	sun	0	.25	rain	0	1	88.00
47.00	Green_Pict	StimC	rain	0	.25	sun	0	0	56.00
48.00	Worms_Pict	StimA	sun	.25	0	sun	1	0	333.00
49.00	SticksPict	StimB	sun	.25	0	sun	1	1	102.00
50.00	Green_Pict	StimC	rain	0	.25	rain	1	1	128.00
51.00	SticksPict	StimB	sun	.25	0	sun	1	1	126.00
52.00	CirclePict	StimD	rain	0	.25	sun	0	1	89.00
53.00	Green_Pict	StimC	rain	0	.25	sun	0	0	81.00
54.00	SticksPict	StimB	sun	.25	0	sun	1	1	212.00
55.00	CirclePict	StimD	sun	0	.25	sun	1	1	64.00
56.00	Green_Pict	StimC	rain	0	.25	sun	0	0	364.00
57.00	Worms_Pict	StimA	rain	.25	0	sun	0	0	94.00
58.00	Worms_Pict	StimA	rain	.25	0	sun	0	0	75.00
59.00	SticksPict	StimB	sun	.25	0	sun	1	1	116.00
60.00	Green_Pict	StimC	sun	0	.25	rain	0	1	592.00
61.00	Worms_Pict	StimA	rain	.25	0	sun	0	0	57.00
62.00	SticksPict	StimB	rain	.25	0	sun	0	1	60.00
63.00	Green_Pict	StimC	rain	0	.25	sun	0	0	108.00
64.00	CirclePict	StimD	sun	0	.25	sun	1	1	87.00
65.00	SticksPict	StimB	rain	.25	0	sun	0	1	99.00
66.00	Worms_Pict	StimA	rain	.25	0	sun	0	0	82.00
67.00	Worms_Pict	StimA	sun	.25	0	sun	1	0	77.00
68.00	Green_Pict	StimC	rain	0	.25	rain	1	1	102.00
69.00	Worms_Pict	StimA	rain	.25	0	sun	0	0	127.00
70.00	Worms_Pict	StimA	rain	.25	0	sun	0	0	93.00
71.00	SticksPict	StimB	sun	.25	0	sun	1	1	75.00
72.00	Worms_Pict	StimA	rain	.25	0	sun	0	0	103.00
73.00	CirclePict	StimD	sun	0	.25	sun	1	1	110.00
74.00	CirclePict	StimD	sun	0	.25	sun	1	1	73.00
75.00	Worms_Pict	StimA	rain	.25	0	sun	0	0	70.00
76.00	CirclePict	StimD	sun	0	.25	sun	1	1	106.00
77.00	CirclePict	StimD	rain	0	.25	sun	0	1	70.00
78.00	CirclePict	StimD	sun	0	.25	sun	1	1	147.00
79.00	CirclePict	StimD	sun	0	.25	sun	1	1	90.00
80.00	Green_Pict	StimC	rain	0	.25	rain	1	1	328.00
81.00	Worms_Pict	StimA	rain	.25	0	sun	0	0	107.00
82.00	Worms_Pict	StimA	rain	.25	0	sun	0	0	70.00
83.00	Green_Pict	StimC	rain	0	.25	rain	1	1	122.00
84.00	Green_Pict	StimC	rain	0	.25	rain	1	1	101.00
85.00	Green_Pict	StimC	rain	0	.25	rain	1	1	110.00
86.00	SticksPict	StimB	sun	.25	0	sun	1	1	76.00
87.00	Green_Pict	StimC	sun	0	.25	rain	0	1	83.00
88.00	SticksPict	StimB	rain	.25	0	sun	0	1	60.00
89.00	SticksPict	StimB	sun	.25	0	sun	1	1	66.00
90.00	Worms_Pict	StimA	sun	.25	0	sun	1	0	119.00
91.00	CirclePict	StimD	sun	0	.25	sun	1	1	90.00
92.00	SticksPict	StimB	sun	.25	0	sun	1	1	83.00
93.00	SticksPict	StimB	sun	.25	0	sun	1	1	172.00
94.00	CirclePict	StimD	sun	0	.25	sun	1	1	108.00
95.00	Worms_Pict	StimA	sun	.25	0	sun	1	0	75.00
96.00	CirclePict	StimD	sun	0	.25	sun	1	1	99.00
97.00	CirclePict	StimD	rain	0	.25	sun	0	1	75.00
98.00	SticksPict	StimB	rain	.25	0	sun	0	1	132.00
99.00	Green_Pict	StimC	rain	0	.25	rain	1	1	196.00
100.00	SticksPict	StimB	sun	.25	0	sun	1	1	107.00
101.00	Green_Pict	StimC	rain	0	.25	rain	1	1	117.00
102.00	Worms_Pict	StimA	rain	.25	0	sun	0	0	77.00
103.00	Green_Pict	StimC	rain	0	.25	sun	0	0	200.00
104.00	SticksPict	StimB	sun	.25	0	sun	1	1	89.00
105.00	Worms_Pict	StimA	rain	.25	0	sun	0	0	94.00
106.00	Green_Pict	StimC	sun	0	.25	sun	1	0	137.00
107.00	CirclePict	StimD	sun	0	.25	sun	1	1	95.00
108.00	Worms_Pict	StimA	rain	.25	0	sun	0	0	80.00
109.00	SticksPict	StimB	sun	.25	0	sun	1	1	89.00
110.00	Worms_Pict	StimA	rain	.25	0	sun	0	0	144.00
111.00	CirclePict	StimD	rain	0	.25	sun	0	1	198.00
112.00	CirclePict	StimD	sun	0	.25	sun	1	1	127.00
113.00	Green_Pict	StimC	rain	0	.25	rain	1	1	222.00
114.00	Green_Pict	StimC	rain	0	.25	rain	1	1	136.00
115.00	CirclePict	StimD	sun	0	.25	sun	1	1	82.00
116.00	CirclePict	StimD	sun	0	.25	sun	1	1	109.00
117.00	CirclePict	StimD	sun	0	.25	sun	1	1	75.00
118.00	Worms_Pict	StimA	rain	.25	0	sun	0	0	55.00
119.00	SticksPict	StimB	sun	.25	0	sun	1	1	89.00
120.00	Worms_Pict	StimA	rain	.25	0	sun	0	0	102.00
121.00	Green_Pict	StimC	rain	0	.25	sun	0	0	451.00
122.00	SticksPict	StimB	sun	.25	0	sun	1	1	111.00
123.00	CirclePict	StimD	rain	0	.25	sun	0	1	82.00
124.00	Green_Pict	StimC	rain	0	.25	sun	0	0	213.00
125.00	Worms_Pict	StimA	rain	.25	0	sun	0	0	82.00
126.00	Worms_Pict	StimA	rain	.25	0	sun	0	0	89.00
127.00	CirclePict	StimD	sun	0	.25	sun	1	1	150.00
128.00	Green_Pict	StimC	rain	0	.25	sun	0	0	137.00
129.00	SticksPict	StimB	sun	.25	0	sun	1	1	75.00
130.00	CirclePict	StimD	sun	0	.25	sun	1	1	248.00
131.00	CirclePict	StimD	sun	0	.25	sun	1	1	141.00
132.00	Green_Pict	StimC	rain	0	.25	sun	0	0	134.00
133.00	SticksPict	StimB	sun	.25	0	sun	1	1	97.00
134.00	Worms_Pict	StimA	rain	.25	0	sun	0	0	69.00
135.00	Green_Pict	StimC	sun	0	.25	sun	1	0	86.00
136.00	Worms_Pict	StimA	rain	.25	0	sun	0	0	59.00
137.00	Worms_Pict	StimA	rain	.25	0	sun	0	0	130.00
138.00	Green_Pict	StimC	rain	0	.25	rain	1	1	178.00
139.00	Green_Pict	StimC	sun	0	.25	rain	0	1	175.00
140.00	CirclePict	StimD	rain	0	.25	sun	0	1	57.00
141.00	Green_Pict	StimC	rain	0	.25	sun	0	0	104.00
142.00	SticksPict	StimB	sun	.25	0	sun	1	1	232.00
143.00	Worms_Pict	StimA	sun	.25	0	sun	1	0	84.00
144.00	Worms_Pict	StimA	sun	.25	0	sun	1	0	112.00
145.00	SticksPict	StimB	sun	.25	0	sun	1	1	139.00
146.00	Green_Pict	StimC	rain	0	.25	sun	0	0	119.00
147.00	SticksPict	StimB	sun	.25	0	sun	1	1	112.00
148.00	SticksPict	StimB	sun	.25	0	sun	1	1	71.00
149.00	Green_Pict	StimC	rain	0	.25	sun	0	0	141.00
150.00	Worms_Pict	StimA	rain	.25	0	sun	0	0	101.00
151.00	Worms_Pict	StimA	rain	.25	0	sun	0	0	54.00
152.00	SticksPict	StimB	rain	.25	0	sun	0	1	58.00
153.00	CirclePict	StimD	sun	0	.25	sun	1	1	79.00
154.00	CirclePict	StimD	sun	0	.25	sun	1	1	108.00
155.00	SticksPict	StimB	sun	.25	0	sun	1	1	55.00
156.00	Worms_Pict	StimA	rain	.25	0	sun	0	0	71.00
157.00	CirclePict	StimD	sun	0	.25	sun	1	1	164.00
158.00	CirclePict	StimD	sun	0	.25	sun	1	1	196.00
159.00	SticksPict	StimB	rain	.25	0	sun	0	1	62.00
160.00	CirclePict	StimD	sun	0	.25	sun	1	1	350.00


Total AB Correct = 39.00 (48.75% correct)
Total CD Correct = 50.00 (62.50% correct)
Total AB optimal = 39.00 (48.75% optimal)
Total CD optimal = 56.00 (70.00% optimal)
Total points = 7.25
