# Supplementary material for: Identifying the Basal Ganglia Network Model Markers for Medication-Induced Impulsivity in Parkinson's Disease Patients
Source: PLoS One. 2015 Jun 4;10(6):e0127542. doi: 10.1371/journal.pone.0127542 (PMC4456385; doi:10.1371/journal.pone.0127542)
Supplement: S4 File — (ZIP) [file pone.0127542.s004.zip › SMat/Quarters_off meds PD.doc]

Quarters
Subject ID: Off

Key: A/B is subj response, 0/1 is correct?, 0/1 is optimal?
1 SticksPict,StimB,B,25,0   A 0  0    RT 180
2 Green_Pict,StimC,A,0,25   B 0  0    RT 290
3 SticksPict,StimB,B,25,0   A 0  0    RT 86
4 CirclePict,StimA,A,25,0   A 1  1    RT 105
5 Worms_Pict,StimD,B,0,25   A 0  0    RT 151
6 SticksPict,StimB,B,25,0   A 0  0    RT 45
7 CirclePict,StimA,A,25,0   A 1  1    RT 62
8 SticksPict,StimB,B,25,0   B 1  1    RT 254
9 Worms_Pict,StimD,B,0,25   B 1  1    RT 84
10 CirclePict,StimA,A,25,0   A 1  1    RT 46
11 Worms_Pict,StimD,B,0,25   B 1  1    RT 104
12 Worms_Pict,StimD,B,0,25   B 1  1    RT 118
13 Green_Pict,StimC,A,0,25   A 1  1    RT 103
14 Worms_Pict,StimD,B,0,25   B 1  1    RT 56
15 CirclePict,StimA,A,25,0   A 1  1    RT 33
16 SticksPict,StimB,B,25,0   A 0  0    RT 162
17 CirclePict,StimA,A,25,0   A 1  1    RT 34
18 CirclePict,StimA,B,25,0   A 0  1    RT 37
19 Green_Pict,StimC,A,0,25   A 1  1    RT 142
20 Green_Pict,StimC,B,0,25   A 0  1    RT 56
21 Worms_Pict,StimD,A,0,25   B 0  1    RT 267
22 SticksPict,StimB,B,25,0   A 0  0    RT 92
23 SticksPict,StimB,B,25,0   A 0  0    RT 74
24 Green_Pict,StimC,A,0,25   A 1  1    RT 48
25 Worms_Pict,StimD,B,0,25   A 0  0    RT 36
26 Green_Pict,StimC,A,0,25   A 1  1    RT 80
27 SticksPict,StimB,B,25,0   A 0  0    RT 46
28 Green_Pict,StimC,A,0,25   A 1  1    RT 185
29 SticksPict,StimB,A,25,0   B 0  1    RT 94
30 Worms_Pict,StimD,B,0,25   A 0  0    RT 213
31 Worms_Pict,StimD,A,0,25   B 0  1    RT 56
32 Worms_Pict,StimD,B,0,25   A 0  0    RT 47
33 Green_Pict,StimC,A,0,25   A 1  1    RT 112
34 CirclePict,StimA,A,25,0   A 1  1    RT 34
35 CirclePict,StimA,A,25,0   A 1  1    RT 78
36 Green_Pict,StimC,B,0,25   A 0  1    RT 122
37 CirclePict,StimA,B,25,0   A 0  1    RT 42
38 Green_Pict,StimC,A,0,25   B 0  0    RT 58
39 CirclePict,StimA,A,25,0   A 1  1    RT 40
40 SticksPict,StimB,A,25,0   A 1  0    RT 122
41 SticksPict,StimB,B,25,0   A 0  0    RT 69
42 SticksPict,StimB,B,25,0   A 0  0    RT 81
43 Green_Pict,StimC,A,0,25   A 1  1    RT 115
44 Worms_Pict,StimD,B,0,25   A 0  0    RT 118
45 Green_Pict,StimC,A,0,25   A 1  1    RT 70
46 Green_Pict,StimC,A,0,25   A 1  1    RT 82
47 SticksPict,StimB,B,25,0   A 0  0    RT 84
48 Worms_Pict,StimD,B,0,25   B 1  1    RT 32
49 CirclePict,StimA,A,25,0   A 1  1    RT 46
50 SticksPict,StimB,B,25,0   A 0  0    RT 42
51 CirclePict,StimA,A,25,0   A 1  1    RT 128
52 Green_Pict,StimC,A,0,25   A 1  1    RT 68
53 CirclePict,StimA,B,25,0   A 0  1    RT 70
54 Worms_Pict,StimD,B,0,25   B 1  1    RT 71
55 SticksPict,StimB,A,25,0   A 1  0    RT 85
56 Worms_Pict,StimD,A,0,25   B 0  1    RT 98
57 SticksPict,StimB,B,25,0   A 0  0    RT 71
58 SticksPict,StimB,B,25,0   A 0  0    RT 83
59 Worms_Pict,StimD,B,0,25   B 1  1    RT 106
60 CirclePict,StimA,A,25,0   A 1  1    RT 109
61 CirclePict,StimA,A,25,0   A 1  1    RT 57
62 Green_Pict,StimC,A,0,25   A 1  1    RT 78
63 CirclePict,StimA,A,25,0   A 1  1    RT 45
64 CirclePict,StimA,A,25,0   A 1  1    RT 27
65 Green_Pict,StimC,B,0,25   A 0  1    RT 37
66 CirclePict,StimA,B,25,0   A 0  1    RT 40
67 Green_Pict,StimC,A,0,25   A 1  1    RT 69
68 Worms_Pict,StimD,B,0,25   B 1  1    RT 200
69 Green_Pict,StimC,B,0,25   A 0  1    RT 179
70 Worms_Pict,StimD,B,0,25   B 1  1    RT 60
71 SticksPict,StimB,B,25,0   A 0  0    RT 35
72 SticksPict,StimB,B,25,0   A 0  0    RT 22
73 SticksPict,StimB,A,25,0   A 1  0    RT 51
74 Worms_Pict,StimD,B,0,25   B 1  1    RT 50
75 Green_Pict,StimC,A,0,25   A 1  1    RT 120
76 Green_Pict,StimC,A,0,25   A 1  1    RT 79
77 Worms_Pict,StimD,B,0,25   B 1  1    RT 38
78 CirclePict,StimA,A,25,0   A 1  1    RT 32
79 Worms_Pict,StimD,A,0,25   B 0  1    RT 83
80 CirclePict,StimA,A,25,0   A 1  1    RT 33
81 CirclePict,StimA,A,25,0   A 1  1    RT 63
82 CirclePict,StimA,A,25,0   A 1  1    RT 55
83 Worms_Pict,StimD,B,0,25   A 0  0    RT 86
84 Worms_Pict,StimD,B,0,25   B 1  1    RT 54
85 CirclePict,StimA,A,25,0   A 1  1    RT 25
86 Green_Pict,StimC,A,0,25   A 1  1    RT 53
87 Green_Pict,StimC,A,0,25   A 1  1    RT 42
88 CirclePict,StimA,A,25,0   A 1  1    RT 29
89 Worms_Pict,StimD,A,0,25   B 0  1    RT 48
90 Worms_Pict,StimD,A,0,25   A 1  0    RT 45
91 Green_Pict,StimC,A,0,25   A 1  1    RT 0
92 SticksPict,StimB,B,25,0   A 0  0    RT 117
93 SticksPict,StimB,B,25,0   A 0  0    RT 48
94 CirclePict,StimA,A,25,0   A 1  1    RT 45
95 Green_Pict,StimC,A,0,25   A 1  1    RT 41
96 SticksPict,StimB,B,25,0   A 0  0    RT 35
97 Worms_Pict,StimD,B,0,25   B 1  1    RT 74
98 Worms_Pict,StimD,B,0,25   B 1  1    RT 110
99 Worms_Pict,StimD,B,0,25   B 1  1    RT 50
100 Green_Pict,StimC,A,0,25   A 1  1    RT 41
101 CirclePict,StimA,A,25,0   A 1  1    RT 42
102 Green_Pict,StimC,A,0,25   A 1  1    RT 34
103 Green_Pict,StimC,B,0,25   A 0  1    RT 42
104 Green_Pict,StimC,A,0,25   B 0  0    RT 87
105 SticksPict,StimB,B,25,0   A 0  0    RT 33
106 CirclePict,StimA,B,25,0   A 0  1    RT 44
107 SticksPict,StimB,A,25,0   A 1  0    RT 40
108 CirclePict,StimA,B,25,0   A 0  1    RT 46
109 SticksPict,StimB,B,25,0   A 0  0    RT 63
110 SticksPict,StimB,A,25,0   A 1  0    RT 39
111 Green_Pict,StimC,A,0,25   A 1  1    RT 28
112 Worms_Pict,StimD,B,0,25   B 1  1    RT 68
113 CirclePict,StimA,A,25,0   A 1  1    RT 30
114 Worms_Pict,StimD,B,0,25   B 1  1    RT 37
115 SticksPict,StimB,B,25,0   A 0  0    RT 61
116 Green_Pict,StimC,B,0,25   A 0  1    RT 78
117 SticksPict,StimB,B,25,0   A 0  0    RT 31
118 Worms_Pict,StimD,B,0,25   A 0  0    RT 19
119 CirclePict,StimA,A,25,0   A 1  1    RT 31
120 SticksPict,StimB,B,25,0   A 0  0    RT 48
121 Green_Pict,StimC,A,0,25   B 0  0    RT 68
122 Green_Pict,StimC,A,0,25   A 1  1    RT 41
123 CirclePict,StimA,A,25,0   A 1  1    RT 33
124 SticksPict,StimB,B,25,0   A 0  0    RT 35
125 Worms_Pict,StimD,B,0,25   B 1  1    RT 50
126 Green_Pict,StimC,A,0,25   A 1  1    RT 120
127 SticksPict,StimB,B,25,0   A 0  0    RT 31
128 SticksPict,StimB,A,25,0   A 1  0    RT 33
129 SticksPict,StimB,B,25,0   A 0  0    RT 23
130 CirclePict,StimA,B,25,0   A 0  1    RT 34
131 CirclePict,StimA,A,25,0   A 1  1    RT 32
132 SticksPict,StimB,B,25,0   A 0  0    RT 32
133 Worms_Pict,StimD,B,0,25   B 1  1    RT 41
134 SticksPict,StimB,A,25,0   A 1  0    RT 30
135 SticksPict,StimB,B,25,0   A 0  0    RT 26
136 Worms_Pict,StimD,A,0,25   B 0  1    RT 38
137 Worms_Pict,StimD,B,0,25   B 1  1    RT 125
138 Worms_Pict,StimD,B,0,25   B 1  1    RT 62
139 Green_Pict,StimC,A,0,25   A 1  1    RT 78
140 Green_Pict,StimC,B,0,25   A 0  1    RT 55
141 SticksPict,StimB,B,25,0   A 0  0    RT 43
142 Green_Pict,StimC,A,0,25   A 1  1    RT 46
143 Worms_Pict,StimD,B,0,25   B 1  1    RT 74
144 SticksPict,StimB,B,25,0   A 0  0    RT 38
145 CirclePict,StimA,A,25,0   A 1  1    RT 35
146 Green_Pict,StimC,B,0,25   A 0  1    RT 47
147 CirclePict,StimA,A,25,0   A 1  1    RT 35
148 Green_Pict,StimC,A,0,25   B 0  0    RT 44
149 CirclePict,StimA,A,25,0   A 1  1    RT 30
150 SticksPict,StimB,B,25,0   A 0  0    RT 31
151 CirclePict,StimA,A,25,0   A 1  1    RT 29
152 Green_Pict,StimC,A,0,25   A 1  1    RT 53
153 Worms_Pict,StimD,B,0,25   B 1  1    RT 60
154 CirclePict,StimA,A,25,0   A 1  1    RT 29
155 Worms_Pict,StimD,A,0,25   B 0  1    RT 54
156 CirclePict,StimA,A,25,0   A 1  1    RT 27
157 Worms_Pict,StimD,B,0,25   B 1  1    RT 60
158 CirclePict,StimA,B,25,0   A 0  1    RT 32
159 Worms_Pict,StimD,B,0,25   B 1  1    RT 48
160 Green_Pict,StimC,A,0,25   B 0  0    RT 93


Total AB Correct = 40 (50% correct)
Total CD Correct = 52 (65% correct)
Total AB optimal = 42 (52.5% optimal)
Total CD optimal = 66 (82.5% optimal)
Total points = 800
