# Supplementary material for: Identifying the Basal Ganglia Network Model Markers for Medication-Induced Impulsivity in Parkinson's Disease Patients
Source: PLoS One. 2015 Jun 4;10(6):e0127542. doi: 10.1371/journal.pone.0127542 (PMC4456385; doi:10.1371/journal.pone.0127542)
Supplement: S4 File — (ZIP) [file pone.0127542.s004.zip › SMat/Quarters_off meds--.doc]

Quarters
Subject ID: 

Key: A/B is subj response, 0/1 is correct?, 0/1 is optimal?
1 Worms_Pict,StimC,A,0,25   A 1  1    RT 271
2 CirclePict,StimA,A,25,0   B 0  0    RT 451
3 Green_Pict,StimD,A,0,25   B 0  1    RT 339
4 CirclePict,StimA,A,25,0   A 1  1    RT 205
5 Green_Pict,StimD,B,0,25   B 1  1    RT 286
6 SticksPict,StimB,B,25,0   A 0  0    RT 99
7 SticksPict,StimB,B,25,0   B 1  1    RT 129
8 CirclePict,StimA,A,25,0   B 0  0    RT 185
9 Green_Pict,StimD,B,0,25   A 0  0    RT 344
10 Worms_Pict,StimC,A,0,25   A 1  1    RT 119
11 Worms_Pict,StimC,A,0,25   B 0  0    RT 190
12 Green_Pict,StimD,B,0,25   B 1  1    RT 95
13 SticksPict,StimB,B,25,0   A 0  0    RT 56
14 SticksPict,StimB,B,25,0   A 0  0    RT 73
15 Worms_Pict,StimC,A,0,25   A 1  1    RT 64
16 Worms_Pict,StimC,B,0,25   A 0  1    RT 59
17 SticksPict,StimB,A,25,0   A 1  0    RT 67
18 Worms_Pict,StimC,A,0,25   A 1  1    RT 179
19 Green_Pict,StimD,B,0,25   B 1  1    RT 80
20 Green_Pict,StimD,B,0,25   B 1  1    RT 196
21 SticksPict,StimB,B,25,0   A 0  0    RT 261
22 Green_Pict,StimD,B,0,25   B 1  1    RT 165
23 CirclePict,StimA,A,25,0   B 0  0    RT 179
24 Green_Pict,StimD,B,0,25   B 1  1    RT 80
25 Worms_Pict,StimC,B,0,25   B 1  0    RT 318
26 SticksPict,StimB,B,25,0   A 0  0    RT 100
27 SticksPict,StimB,B,25,0   A 0  0    RT 205
28 Worms_Pict,StimC,A,0,25   B 0  0    RT 259
29 SticksPict,StimB,B,25,0   A 0  0    RT 65
30 Worms_Pict,StimC,A,0,25   A 1  1    RT 61
31 CirclePict,StimA,A,25,0   B 0  0    RT 64
32 CirclePict,StimA,B,25,0   B 1  0    RT 108
33 Green_Pict,StimD,B,0,25   B 1  1    RT 63
34 CirclePict,StimA,A,25,0   B 0  0    RT 164
35 SticksPict,StimB,A,25,0   A 1  0    RT 103
36 Worms_Pict,StimC,A,0,25   A 1  1    RT 108
37 CirclePict,StimA,A,25,0   B 0  0    RT 76
38 CirclePict,StimA,A,25,0   A 1  1    RT 264
39 Green_Pict,StimD,A,0,25   A 1  0    RT 91
40 CirclePict,StimA,B,25,0   B 1  0    RT 180
41 Green_Pict,StimD,B,0,25   B 1  1    RT 96
42 Worms_Pict,StimC,A,0,25   A 1  1    RT 119
43 CirclePict,StimA,B,25,0   B 1  0    RT 81
44 Worms_Pict,StimC,A,0,25   A 1  1    RT 145
45 Worms_Pict,StimC,A,0,25   B 0  0    RT 86
46 Worms_Pict,StimC,A,0,25   A 1  1    RT 56
47 Worms_Pict,StimC,B,0,25   A 0  1    RT 67
48 Worms_Pict,StimC,A,0,25   B 0  0    RT 85
49 CirclePict,StimA,A,25,0   A 1  1    RT 78
50 CirclePict,StimA,A,25,0   A 1  1    RT 56
51 Green_Pict,StimD,A,0,25   A 1  0    RT 112
52 CirclePict,StimA,A,25,0   A 1  1    RT 65
53 SticksPict,StimB,B,25,0   B 1  1    RT 108
54 CirclePict,StimA,A,25,0   A 1  1    RT 59
55 SticksPict,StimB,A,25,0   B 0  1    RT 105
56 SticksPict,StimB,B,25,0   A 0  0    RT 42
57 Green_Pict,StimD,B,0,25   B 1  1    RT 67
58 Green_Pict,StimD,B,0,25   A 0  0    RT 58
59 Worms_Pict,StimC,B,0,25   A 0  1    RT 100
60 CirclePict,StimA,A,25,0   A 1  1    RT 63
61 Green_Pict,StimD,B,0,25   B 1  1    RT 51
62 Green_Pict,StimD,A,0,25   B 0  1    RT 44
63 SticksPict,StimB,B,25,0   A 0  0    RT 47
64 CirclePict,StimA,A,25,0   A 1  1    RT 71
65 Worms_Pict,StimC,A,0,25   B 0  0    RT 70
66 CirclePict,StimA,B,25,0   A 0  1    RT 55
67 Worms_Pict,StimC,A,0,25   B 0  0    RT 81
68 SticksPict,StimB,B,25,0   A 0  0    RT 59
69 CirclePict,StimA,A,25,0   A 1  1    RT 136
70 Green_Pict,StimD,B,0,25   B 1  1    RT 57
71 SticksPict,StimB,B,25,0   A 0  0    RT 78
72 Worms_Pict,StimC,A,0,25   A 1  1    RT 96
73 SticksPict,StimB,B,25,0   A 0  0    RT 54
74 Green_Pict,StimD,B,0,25   B 1  1    RT 66
75 SticksPict,StimB,B,25,0   A 0  0    RT 59
76 CirclePict,StimA,A,25,0   A 1  1    RT 69
77 SticksPict,StimB,B,25,0   A 0  0    RT 58
78 Green_Pict,StimD,B,0,25   B 1  1    RT 61
79 SticksPict,StimB,A,25,0   A 1  0    RT 58
80 Green_Pict,StimD,B,0,25   B 1  1    RT 59
81 Worms_Pict,StimC,A,0,25   A 1  1    RT 67
82 Worms_Pict,StimC,A,0,25   A 1  1    RT 180
83 CirclePict,StimA,B,25,0   A 0  1    RT 66
84 Worms_Pict,StimC,A,0,25   B 0  0    RT 58
85 SticksPict,StimB,B,25,0   A 0  0    RT 46
86 SticksPict,StimB,B,25,0   B 1  1    RT 71
87 Green_Pict,StimD,A,0,25   B 0  1    RT 56
88 Worms_Pict,StimC,A,0,25   B 0  0    RT 67
89 Green_Pict,StimD,B,0,25   B 1  1    RT 46
90 Worms_Pict,StimC,B,0,25   A 0  1    RT 49
91 Worms_Pict,StimC,A,0,25   A 1  1    RT 54
92 Worms_Pict,StimC,B,0,25   B 1  0    RT 42
93 CirclePict,StimA,A,25,0   A 1  1    RT 55
94 SticksPict,StimB,B,25,0   A 0  0    RT 49
95 Green_Pict,StimD,B,0,25   B 1  1    RT 46
96 SticksPict,StimB,B,25,0   B 1  1    RT 24
97 CirclePict,StimA,A,25,0   A 1  1    RT 41
98 CirclePict,StimA,A,25,0   A 1  1    RT 60
99 Green_Pict,StimD,B,0,25   B 1  1    RT 151
100 Green_Pict,StimD,A,0,25   B 0  1    RT 40
101 Worms_Pict,StimC,A,0,25   A 1  1    RT 50
102 Green_Pict,StimD,B,0,25   A 0  0    RT 204
103 Green_Pict,StimD,B,0,25   B 1  1    RT 49
104 SticksPict,StimB,B,25,0   A 0  0    RT 95
105 SticksPict,StimB,B,25,0   B 1  1    RT 33
106 CirclePict,StimA,A,25,0   A 1  1    RT 58
107 CirclePict,StimA,A,25,0   A 1  1    RT 40
108 CirclePict,StimA,A,25,0   A 1  1    RT 50
109 CirclePict,StimA,A,25,0   A 1  1    RT 184
110 SticksPict,StimB,B,25,0   B 1  1    RT 69
111 Green_Pict,StimD,B,0,25   A 0  0    RT 179
112 CirclePict,StimA,B,25,0   A 0  1    RT 50
113 CirclePict,StimA,A,25,0   A 1  1    RT 52
114 SticksPict,StimB,A,25,0   B 0  1    RT 78
115 SticksPict,StimB,B,25,0   A 0  0    RT 31
116 Worms_Pict,StimC,A,0,25   B 0  0    RT 83
117 SticksPict,StimB,A,25,0   A 1  0    RT 44
118 Green_Pict,StimD,B,0,25   B 1  1    RT 58
119 Green_Pict,StimD,B,0,25   B 1  1    RT 39
120 Worms_Pict,StimC,A,0,25   A 1  1    RT 225
121 Green_Pict,StimD,B,0,25   B 1  1    RT 48
122 Worms_Pict,StimC,A,0,25   A 1  1    RT 49
123 Green_Pict,StimD,B,0,25   B 1  1    RT 79
124 Worms_Pict,StimC,A,0,25   A 1  1    RT 369
125 SticksPict,StimB,A,25,0   A 1  0    RT 110
126 SticksPict,StimB,A,25,0   A 1  0    RT 47
127 Green_Pict,StimD,B,0,25   B 1  1    RT 52
128 CirclePict,StimA,A,25,0   A 1  1    RT 48
129 CirclePict,StimA,B,25,0   A 0  1    RT 52
130 CirclePict,StimA,A,25,0   A 1  1    RT 29
131 Green_Pict,StimD,A,0,25   B 0  1    RT 37
132 CirclePict,StimA,A,25,0   A 1  1    RT 43
133 SticksPict,StimB,B,25,0   A 0  0    RT 42
134 Worms_Pict,StimC,A,0,25   B 0  0    RT 81
135 Worms_Pict,StimC,A,0,25   A 1  1    RT 42
136 Worms_Pict,StimC,B,0,25   B 1  0    RT 53
137 CirclePict,StimA,A,25,0   A 1  1    RT 59
138 Worms_Pict,StimC,A,0,25   A 1  1    RT 71
139 Green_Pict,StimD,B,0,25   B 1  1    RT 55
140 Worms_Pict,StimC,B,0,25   A 0  1    RT 36
141 Green_Pict,StimD,A,0,25   B 0  1    RT 38
142 CirclePict,StimA,A,25,0   A 1  1    RT 28
143 Worms_Pict,StimC,A,0,25   A 1  1    RT 31
144 SticksPict,StimB,B,25,0   A 0  0    RT 40
145 SticksPict,StimB,B,25,0   B 1  1    RT 47
146 CirclePict,StimA,A,25,0   A 1  1    RT 32
147 CirclePict,StimA,B,25,0   A 0  1    RT 33
148 SticksPict,StimB,B,25,0   A 0  0    RT 39
149 CirclePict,StimA,A,25,0   A 1  1    RT 40
150 SticksPict,StimB,B,25,0   A 0  0    RT 33
151 Green_Pict,StimD,B,0,25   B 1  1    RT 56
152 SticksPict,StimB,B,25,0   A 0  0    RT 30
153 SticksPict,StimB,B,25,0   B 1  1    RT 80
154 Green_Pict,StimD,B,0,25   A 0  0    RT 27
155 SticksPict,StimB,B,25,0   B 1  1    RT 22
156 Green_Pict,StimD,B,0,25   B 1  1    RT 40
157 CirclePict,StimA,A,25,0   A 1  1    RT 33
158 Worms_Pict,StimC,A,0,25   B 0  0    RT 58
159 Green_Pict,StimD,B,0,25   A 0  0    RT 20
160 Worms_Pict,StimC,A,0,25   B 0  0    RT 75


Total AB Correct = 44 (55% correct)
Total CD Correct = 51 (63.75% correct)
Total AB optimal = 42 (52.5% optimal)
Total CD optimal = 57 (71.25% optimal)
Total points = 875
