# Supplementary material for: Identifying the Basal Ganglia Network Model Markers for Medication-Induced Impulsivity in Parkinson's Disease Patients
Source: PLoS One. 2015 Jun 4;10(6):e0127542. doi: 10.1371/journal.pone.0127542 (PMC4456385; doi:10.1371/journal.pone.0127542)
Supplement: S4 File — (ZIP) [file pone.0127542.s004.zip › SMat/Quarters_off meds.doc]

Quarters
Subject ID: Off meds
Stimuli:
A = Worms_Pict B= CirclePict
C = SticksPict D= Green_Pict
Stim A is rain 80% of trials; Stim B is rain 20.00% of trials
    win = .25 points, lose is 0
Stim C is rain 80% of trials; Stim D is rain 20.00% of trials
    win = 0, lose = .25 points


Trial	Stimulus	Type	Class	Win Amt	Lose Amt	Subject Response	Correct/Incorrect	Optimal/Not Optimal	RT
1.00	SticksPict	StimC	rain	0	.25	rain	1	1	291.00
2.00	SticksPict	StimC	rain	0	.25	rain	1	1	603.00
3.00	Green_Pict	StimD	sun	0	.25	rain	0	0	463.00
4.00	CirclePict	StimB	sun	.25	0	sun	1	1	241.00
5.00	Worms_Pict	StimA	sun	.25	0	sun	1	0	238.00
6.00	Worms_Pict	StimA	rain	.25	0	sun	0	0	305.00
7.00	Worms_Pict	StimA	rain	.25	0	sun	0	0	224.00
8.00	Worms_Pict	StimA	rain	.25	0	sun	0	0	265.00
9.00	CirclePict	StimB	sun	.25	0	rain	0	0	153.00
10.00	SticksPict	StimC	rain	0	.25	rain	1	1	135.00
11.00	SticksPict	StimC	sun	0	.25	rain	0	1	127.00
12.00	Green_Pict	StimD	sun	0	.25	sun	1	1	287.00
13.00	SticksPict	StimC	rain	0	.25	rain	1	1	149.00
14.00	SticksPict	StimC	rain	0	.25	rain	1	1	135.00
15.00	Green_Pict	StimD	sun	0	.25	rain	0	0	212.00
16.00	CirclePict	StimB	rain	.25	0	rain	1	0	126.00
17.00	SticksPict	StimC	rain	0	.25	rain	1	1	156.00
18.00	CirclePict	StimB	sun	.25	0	sun	1	1	124.00
19.00	Green_Pict	StimD	sun	0	.25	rain	0	0	211.00
20.00	Worms_Pict	StimA	rain	.25	0	sun	0	0	142.00
21.00	CirclePict	StimB	sun	.25	0	rain	0	0	217.00
22.00	Worms_Pict	StimA	rain	.25	0	sun	0	0	260.00
23.00	SticksPict	StimC	sun	0	.25	rain	0	1	88.00
24.00	Worms_Pict	StimA	rain	.25	0	sun	0	0	400.00
25.00	Green_Pict	StimD	rain	0	.25	rain	1	0	196.00
26.00	CirclePict	StimB	rain	.25	0	sun	0	1	181.00
27.00	Worms_Pict	StimA	rain	.25	0	sun	0	0	194.00
28.00	CirclePict	StimB	sun	.25	0	sun	1	1	114.00
29.00	Worms_Pict	StimA	rain	.25	0	sun	0	0	126.00
30.00	CirclePict	StimB	sun	.25	0	sun	1	1	223.00
31.00	SticksPict	StimC	rain	0	.25	rain	1	1	110.00
32.00	CirclePict	StimB	sun	.25	0	sun	1	1	83.00
33.00	CirclePict	StimB	sun	.25	0	sun	1	1	100.00
34.00	Green_Pict	StimD	sun	0	.25	rain	0	0	497.00
35.00	Green_Pict	StimD	sun	0	.25	sun	1	1	84.00
36.00	Green_Pict	StimD	sun	0	.25	sun	1	1	86.00
37.00	Green_Pict	StimD	sun	0	.25	sun	1	1	75.00
38.00	Worms_Pict	StimA	sun	.25	0	sun	1	0	168.00
39.00	SticksPict	StimC	rain	0	.25	rain	1	1	79.00
40.00	Green_Pict	StimD	rain	0	.25	sun	0	1	70.00
41.00	SticksPict	StimC	sun	0	.25	rain	0	1	100.00
42.00	SticksPict	StimC	rain	0	.25	rain	1	1	65.00
43.00	SticksPict	StimC	sun	0	.25	rain	0	1	66.00
44.00	CirclePict	StimB	sun	.25	0	sun	1	1	170.00
45.00	Green_Pict	StimD	sun	0	.25	sun	1	1	264.00
46.00	Green_Pict	StimD	sun	0	.25	sun	1	1	88.00
47.00	CirclePict	StimB	sun	.25	0	sun	1	1	153.00
48.00	Green_Pict	StimD	sun	0	.25	sun	1	1	83.00
49.00	Worms_Pict	StimA	rain	.25	0	sun	0	0	116.00
50.00	Worms_Pict	StimA	rain	.25	0	sun	0	0	72.00
51.00	Green_Pict	StimD	sun	0	.25	sun	1	1	76.00
52.00	Worms_Pict	StimA	rain	.25	0	sun	0	0	70.00
53.00	CirclePict	StimB	sun	.25	0	sun	1	1	74.00
54.00	SticksPict	StimC	rain	0	.25	rain	1	1	75.00
55.00	Green_Pict	StimD	sun	0	.25	sun	1	1	64.00
56.00	Green_Pict	StimD	rain	0	.25	sun	0	1	68.00
57.00	Green_Pict	StimD	rain	0	.25	sun	0	1	120.00
58.00	CirclePict	StimB	rain	.25	0	sun	0	1	79.00
59.00	SticksPict	StimC	rain	0	.25	rain	1	1	93.00
60.00	Worms_Pict	StimA	rain	.25	0	sun	0	0	74.00
61.00	Worms_Pict	StimA	rain	.25	0	sun	0	0	67.00
62.00	SticksPict	StimC	rain	0	.25	rain	1	1	82.00
63.00	SticksPict	StimC	rain	0	.25	rain	1	1	64.00
64.00	Green_Pict	StimD	sun	0	.25	rain	0	0	70.00
65.00	Worms_Pict	StimA	rain	.25	0	sun	0	0	74.00
66.00	Worms_Pict	StimA	rain	.25	0	sun	0	0	37.00
67.00	Worms_Pict	StimA	sun	.25	0	sun	1	0	39.00
68.00	Green_Pict	StimD	sun	0	.25	sun	1	1	97.00
69.00	CirclePict	StimB	rain	.25	0	sun	0	1	98.00
70.00	CirclePict	StimB	sun	.25	0	sun	1	1	51.00
71.00	CirclePict	StimB	sun	.25	0	sun	1	1	47.00
72.00	CirclePict	StimB	sun	.25	0	sun	1	1	42.00
73.00	SticksPict	StimC	rain	0	.25	rain	1	1	74.00
74.00	Green_Pict	StimD	sun	0	.25	sun	1	1	94.00
75.00	SticksPict	StimC	rain	0	.25	rain	1	1	74.00
76.00	CirclePict	StimB	sun	.25	0	sun	1	1	59.00
77.00	Worms_Pict	StimA	rain	.25	0	sun	0	0	54.00
78.00	Worms_Pict	StimA	sun	.25	0	sun	1	0	50.00
79.00	SticksPict	StimC	rain	0	.25	rain	1	1	68.00
80.00	CirclePict	StimB	sun	.25	0	sun	1	1	57.00
81.00	Green_Pict	StimD	sun	0	.25	sun	1	1	115.00
82.00	SticksPict	StimC	rain	0	.25	rain	1	1	71.00
83.00	CirclePict	StimB	sun	.25	0	sun	1	1	69.00
84.00	Green_Pict	StimD	sun	0	.25	sun	1	1	56.00
85.00	Worms_Pict	StimA	rain	.25	0	sun	0	0	109.00
86.00	Worms_Pict	StimA	rain	.25	0	sun	0	0	62.00
87.00	Green_Pict	StimD	sun	0	.25	sun	1	1	57.00
88.00	CirclePict	StimB	sun	.25	0	sun	1	1	57.00
89.00	CirclePict	StimB	sun	.25	0	sun	1	1	65.00
90.00	Worms_Pict	StimA	rain	.25	0	sun	0	0	53.00
91.00	CirclePict	StimB	rain	.25	0	sun	0	1	49.00
92.00	Worms_Pict	StimA	rain	.25	0	sun	0	0	66.00
93.00	Worms_Pict	StimA	rain	.25	0	sun	0	0	43.00
94.00	SticksPict	StimC	rain	0	.25	rain	1	1	71.00
95.00	Worms_Pict	StimA	rain	.25	0	sun	0	0	64.00
96.00	Green_Pict	StimD	sun	0	.25	sun	1	1	70.00
97.00	CirclePict	StimB	sun	.25	0	sun	1	1	59.00
98.00	Green_Pict	StimD	sun	0	.25	sun	1	1	75.00
99.00	CirclePict	StimB	sun	.25	0	sun	1	1	61.00
100.00	Green_Pict	StimD	rain	0	.25	sun	0	1	56.00
101.00	SticksPict	StimC	rain	0	.25	rain	1	1	86.00
102.00	SticksPict	StimC	rain	0	.25	rain	1	1	51.00
103.00	SticksPict	StimC	rain	0	.25	rain	1	1	74.00
104.00	Worms_Pict	StimA	sun	.25	0	sun	1	0	101.00
105.00	Worms_Pict	StimA	rain	.25	0	sun	0	0	40.00
106.00	SticksPict	StimC	sun	0	.25	rain	0	1	70.00
107.00	SticksPict	StimC	rain	0	.25	rain	1	1	187.00
108.00	Green_Pict	StimD	sun	0	.25	sun	1	1	175.00
109.00	Worms_Pict	StimA	sun	.25	0	sun	1	0	78.00
110.00	Green_Pict	StimD	sun	0	.25	sun	1	1	69.00
111.00	Green_Pict	StimD	rain	0	.25	sun	0	1	85.00
112.00	SticksPict	StimC	sun	0	.25	rain	0	1	92.00
113.00	CirclePict	StimB	sun	.25	0	sun	1	1	110.00
114.00	SticksPict	StimC	rain	0	.25	sun	0	0	67.00
115.00	CirclePict	StimB	rain	.25	0	sun	0	1	63.00
116.00	CirclePict	StimB	sun	.25	0	sun	1	1	65.00
117.00	Worms_Pict	StimA	rain	.25	0	sun	0	0	67.00
118.00	Green_Pict	StimD	sun	0	.25	sun	1	1	77.00
119.00	SticksPict	StimC	rain	0	.25	rain	1	1	120.00
120.00	CirclePict	StimB	sun	.25	0	sun	1	1	69.00
121.00	Worms_Pict	StimA	rain	.25	0	sun	0	0	64.00
122.00	Worms_Pict	StimA	sun	.25	0	sun	1	0	64.00
123.00	Worms_Pict	StimA	rain	.25	0	sun	0	0	81.00
124.00	Worms_Pict	StimA	rain	.25	0	sun	0	0	59.00
125.00	CirclePict	StimB	sun	.25	0	sun	1	1	68.00
126.00	CirclePict	StimB	sun	.25	0	sun	1	1	56.00
127.00	CirclePict	StimB	rain	.25	0	sun	0	1	59.00
128.00	Green_Pict	StimD	sun	0	.25	sun	1	1	100.00
129.00	Green_Pict	StimD	sun	0	.25	sun	1	1	70.00
130.00	CirclePict	StimB	sun	.25	0	sun	1	1	95.00
131.00	Green_Pict	StimD	sun	0	.25	sun	1	1	74.00
132.00	Worms_Pict	StimA	rain	.25	0	sun	0	0	75.00
133.00	SticksPict	StimC	sun	0	.25	rain	0	1	88.00
134.00	Worms_Pict	StimA	rain	.25	0	sun	0	0	40.00
135.00	CirclePict	StimB	sun	.25	0	sun	1	1	42.00
136.00	CirclePict	StimB	sun	.25	0	sun	1	1	63.00
137.00	SticksPict	StimC	rain	0	.25	rain	1	1	114.00
138.00	SticksPict	StimC	rain	0	.25	rain	1	1	68.00
139.00	Green_Pict	StimD	rain	0	.25	sun	0	1	70.00
140.00	Green_Pict	StimD	sun	0	.25	sun	1	1	70.00
141.00	Green_Pict	StimD	sun	0	.25	sun	1	1	64.00
142.00	Worms_Pict	StimA	rain	.25	0	sun	0	0	73.00
143.00	CirclePict	StimB	sun	.25	0	sun	1	1	58.00
144.00	SticksPict	StimC	sun	0	.25	rain	0	1	83.00
145.00	Worms_Pict	StimA	sun	.25	0	sun	1	0	46.00
146.00	SticksPict	StimC	rain	0	.25	rain	1	1	92.00
147.00	Green_Pict	StimD	rain	0	.25	sun	0	1	71.00
148.00	Worms_Pict	StimA	rain	.25	0	sun	0	0	53.00
149.00	CirclePict	StimB	rain	.25	0	sun	0	1	58.00
150.00	Green_Pict	StimD	sun	0	.25	sun	1	1	60.00
151.00	SticksPict	StimC	rain	0	.25	rain	1	1	70.00
152.00	Green_Pict	StimD	sun	0	.25	sun	1	1	62.00
153.00	Green_Pict	StimD	sun	0	.25	sun	1	1	65.00
154.00	CirclePict	StimB	sun	.25	0	sun	1	1	52.00
155.00	SticksPict	StimC	rain	0	.25	rain	1	1	84.00
156.00	SticksPict	StimC	rain	0	.25	rain	1	1	70.00
157.00	SticksPict	StimC	rain	0	.25	rain	1	1	51.00
158.00	CirclePict	StimB	sun	.25	0	sun	1	1	63.00
159.00	Worms_Pict	StimA	rain	.25	0	sun	0	0	57.00
160.00	SticksPict	StimC	rain	0	.25	rain	1	1	77.00


Total AB Correct = 39.00 (48.75% correct)
Total CD Correct = 59.00 (73.75% correct)
Total AB optimal = 37.00 (46.25% optimal)
Total CD optimal = 73.00 (91.25% optimal)
Total points = 9.50
