# Supplementary material for: Identifying the Basal Ganglia Network Model Markers for Medication-Induced Impulsivity in Parkinson's Disease Patients
Source: PLoS One. 2015 Jun 4;10(6):e0127542. doi: 10.1371/journal.pone.0127542 (PMC4456385; doi:10.1371/journal.pone.0127542)
Supplement: S4 File — (ZIP) [file pone.0127542.s004.zip › SMat/Quarters_off.doc]

Quarters
Subject ID: off
Stimuli:
A = CirclePict B= Green_Pict
C = SticksPict C= Worms_Pict
Stim A is class A 80% of trials; Stim B is class A 20% of trials
    win = 25 points, lose is 0
Stim C is class A 80% of trials; Stim D is class A 20% of trials
    win = 0, lose = 25 points


Key: A/B is subj response, 0/1 is correct?, 0/1 is optimal?
1 SticksPict,StimC,A,0,25   A 1  1    RT 281
2 Green_Pict,StimB,B,25,0   B 1  1    RT 159
3 Worms_Pict,StimD,B,0,25   A 0  0    RT 151
4 Green_Pict,StimB,B,25,0   A 0  0    RT 131
5 Green_Pict,StimB,B,25,0   B 1  1    RT 108
6 Green_Pict,StimB,B,25,0   A 0  0    RT 135
7 Worms_Pict,StimD,B,0,25   B 1  1    RT 135
8 CirclePict,StimA,A,25,0   A 1  1    RT 79
9 SticksPict,StimC,A,0,25   B 0  0    RT 111
10 Worms_Pict,StimD,B,0,25   B 1  1    RT 111
11 Worms_Pict,StimD,A,0,25   A 1  0    RT 95
12 SticksPict,StimC,A,0,25   B 0  0    RT 118
13 Green_Pict,StimB,B,25,0   B 1  1    RT 71
14 Green_Pict,StimB,B,25,0   B 1  1    RT 114
15 Worms_Pict,StimD,B,0,25   B 1  1    RT 135
16 CirclePict,StimA,A,25,0   B 0  0    RT 97
17 CirclePict,StimA,A,25,0   A 1  1    RT 36
18 Green_Pict,StimB,A,25,0   B 0  1    RT 58
19 Green_Pict,StimB,B,25,0   B 1  1    RT 34
20 SticksPict,StimC,A,0,25   A 1  1    RT 108
21 CirclePict,StimA,A,25,0   A 1  1    RT 236
22 SticksPict,StimC,A,0,25   A 1  1    RT 94
23 Worms_Pict,StimD,B,0,25   A 0  0    RT 74
24 SticksPict,StimC,B,0,25   A 0  1    RT 57
25 Green_Pict,StimB,A,25,0   B 0  1    RT 54
26 Worms_Pict,StimD,B,0,25   B 1  1    RT 76
27 CirclePict,StimA,B,25,0   A 0  1    RT 69
28 SticksPict,StimC,A,0,25   B 0  0    RT 61
29 SticksPict,StimC,A,0,25   A 1  1    RT 90
30 SticksPict,StimC,A,0,25   A 1  1    RT 109
31 CirclePict,StimA,A,25,0   B 0  0    RT 149
32 CirclePict,StimA,A,25,0   B 0  0    RT 62
33 Worms_Pict,StimD,B,0,25   B 1  1    RT 87
34 Green_Pict,StimB,B,25,0   B 1  1    RT 49
35 CirclePict,StimA,B,25,0   B 1  0    RT 122
36 SticksPict,StimC,B,0,25   A 0  1    RT 214
37 CirclePict,StimA,A,25,0   B 0  0    RT 38
38 Worms_Pict,StimD,B,0,25   B 1  1    RT 39
39 CirclePict,StimA,A,25,0   B 0  0    RT 41
40 Worms_Pict,StimD,A,0,25   B 0  1    RT 40
41 Green_Pict,StimB,B,25,0   B 1  1    RT 42
42 CirclePict,StimA,A,25,0   B 0  0    RT 139
43 Green_Pict,StimB,B,25,0   B 1  1    RT 72
44 Green_Pict,StimB,B,25,0   B 1  1    RT 85
45 SticksPict,StimC,B,0,25   A 0  1    RT 83
46 Green_Pict,StimB,A,25,0   B 0  1    RT 46
47 CirclePict,StimA,A,25,0   B 0  0    RT 37
48 Green_Pict,StimB,B,25,0   B 1  1    RT 39
49 SticksPict,StimC,A,0,25   B 0  0    RT 93
50 Worms_Pict,StimD,B,0,25   B 1  1    RT 51
51 Worms_Pict,StimD,B,0,25   B 1  1    RT 36
52 Worms_Pict,StimD,B,0,25   A 0  0    RT 51
53 SticksPict,StimC,A,0,25   B 0  0    RT 82
54 CirclePict,StimA,A,25,0   B 0  0    RT 38
55 SticksPict,StimC,A,0,25   B 0  0    RT 57
56 Worms_Pict,StimD,B,0,25   B 1  1    RT 43
57 CirclePict,StimA,A,25,0   B 0  0    RT 35
58 SticksPict,StimC,A,0,25   B 0  0    RT 87
59 CirclePict,StimA,A,25,0   B 0  0    RT 58
60 Worms_Pict,StimD,B,0,25   B 1  1    RT 59
61 Green_Pict,StimB,B,25,0   B 1  1    RT 29
62 SticksPict,StimC,B,0,25   B 1  0    RT 87
63 CirclePict,StimA,B,25,0   B 1  0    RT 45
64 Worms_Pict,StimD,B,0,25   B 1  1    RT 58
65 Worms_Pict,StimD,B,0,25   B 1  1    RT 27
66 SticksPict,StimC,A,0,25   B 0  0    RT 112
67 CirclePict,StimA,A,25,0   B 0  0    RT 34
68 Green_Pict,StimB,B,25,0   B 1  1    RT 31
69 Worms_Pict,StimD,A,0,25   B 0  1    RT 40
70 SticksPict,StimC,A,0,25   B 0  0    RT 348
71 CirclePict,StimA,A,25,0   B 0  0    RT 38
72 Green_Pict,StimB,B,25,0   B 1  1    RT 23
73 CirclePict,StimA,A,25,0   B 0  0    RT 34
74 Worms_Pict,StimD,A,0,25   B 0  1    RT 81
75 Green_Pict,StimB,A,25,0   B 0  1    RT 32
76 CirclePict,StimA,B,25,0   B 1  0    RT 34
77 SticksPict,StimC,A,0,25   A 1  1    RT 63
78 Green_Pict,StimB,B,25,0   B 1  1    RT 45
79 SticksPict,StimC,A,0,25   A 1  1    RT 64
80 Worms_Pict,StimD,B,0,25   B 1  1    RT 32
81 CirclePict,StimA,A,25,0   B 0  0    RT 45
82 CirclePict,StimA,A,25,0   B 0  0    RT 29
83 SticksPict,StimC,A,0,25   A 1  1    RT 59
84 Green_Pict,StimB,B,25,0   B 1  1    RT 35
85 CirclePict,StimA,A,25,0   B 0  0    RT 40
86 SticksPict,StimC,A,0,25   A 1  1    RT 49
87 Green_Pict,StimB,B,25,0   B 1  1    RT 53
88 Worms_Pict,StimD,A,0,25   B 0  1    RT 68
89 Worms_Pict,StimD,B,0,25   B 1  1    RT 58
90 CirclePict,StimA,A,25,0   B 0  0    RT 37
91 SticksPict,StimC,A,0,25   A 1  1    RT 44
92 Worms_Pict,StimD,A,0,25   A 1  0    RT 51
93 Green_Pict,StimB,B,25,0   B 1  1    RT 37
94 SticksPict,StimC,A,0,25   A 1  1    RT 43
95 Green_Pict,StimB,A,25,0   B 0  1    RT 32
96 Green_Pict,StimB,B,25,0   B 1  1    RT 42
97 CirclePict,StimA,A,25,0   B 0  0    RT 39
98 SticksPict,StimC,B,0,25   A 0  1    RT 43
99 Worms_Pict,StimD,B,0,25   B 1  1    RT 41
100 CirclePict,StimA,A,25,0   B 0  0    RT 29
101 CirclePict,StimA,B,25,0   B 1  0    RT 73
102 SticksPict,StimC,B,0,25   A 0  1    RT 233
103 SticksPict,StimC,A,0,25   A 1  1    RT 253
104 Green_Pict,StimB,B,25,0   B 1  1    RT 32
105 Worms_Pict,StimD,B,0,25   A 0  0    RT 201
106 Worms_Pict,StimD,B,0,25   A 0  0    RT 81
107 Green_Pict,StimB,A,25,0   B 0  1    RT 26
108 Green_Pict,StimB,B,25,0   B 1  1    RT 22
109 SticksPict,StimC,A,0,25   B 0  0    RT 50
110 Green_Pict,StimB,B,25,0   B 1  1    RT 33
111 Worms_Pict,StimD,B,0,25   B 1  1    RT 282
112 Worms_Pict,StimD,B,0,25   B 1  1    RT 50
113 CirclePict,StimA,A,25,0   B 0  0    RT 34
114 SticksPict,StimC,A,0,25   A 1  1    RT 192
115 CirclePict,StimA,A,25,0   B 0  0    RT 59
116 CirclePict,StimA,B,25,0   B 1  0    RT 40
117 SticksPict,StimC,A,0,25   A 1  1    RT 125
118 Worms_Pict,StimD,B,0,25   B 1  1    RT 82
119 Green_Pict,StimB,B,25,0   B 1  1    RT 93
120 Worms_Pict,StimD,B,0,25   B 1  1    RT 95
121 CirclePict,StimA,A,25,0   B 0  0    RT 34
122 CirclePict,StimA,A,25,0   B 0  0    RT 40
123 SticksPict,StimC,B,0,25   B 1  0    RT 321
124 Green_Pict,StimB,B,25,0   B 1  1    RT 39
125 Green_Pict,StimB,B,25,0   B 1  1    RT 65
126 Green_Pict,StimB,A,25,0   B 0  1    RT 42
127 CirclePict,StimA,A,25,0   B 0  0    RT 43
128 CirclePict,StimA,B,25,0   B 1  0    RT 74
129 Green_Pict,StimB,B,25,0   B 1  1    RT 38
130 SticksPict,StimC,A,0,25   B 0  0    RT 121
131 SticksPict,StimC,B,0,25   B 1  0    RT 70
132 CirclePict,StimA,B,25,0   B 1  0    RT 37
133 SticksPict,StimC,A,0,25   B 0  0    RT 62
134 Worms_Pict,StimD,A,0,25   B 0  1    RT 38
135 CirclePict,StimA,A,25,0   B 0  0    RT 40
136 Worms_Pict,StimD,B,0,25   B 1  1    RT 48
137 Green_Pict,StimB,B,25,0   B 1  1    RT 35
138 Worms_Pict,StimD,B,0,25   B 1  1    RT 101
139 SticksPict,StimC,A,0,25   A 1  1    RT 166
140 Worms_Pict,StimD,B,0,25   B 1  1    RT 44
141 SticksPict,StimC,A,0,25   A 1  1    RT 148
142 SticksPict,StimC,A,0,25   B 0  0    RT 144
143 Green_Pict,StimB,B,25,0   B 1  1    RT 39
144 CirclePict,StimA,A,25,0   B 0  0    RT 41
145 CirclePict,StimA,A,25,0   B 0  0    RT 26
146 Green_Pict,StimB,B,25,0   B 1  1    RT 50
147 Worms_Pict,StimD,B,0,25   B 1  1    RT 132
148 Worms_Pict,StimD,A,0,25   B 0  1    RT 60
149 Worms_Pict,StimD,B,0,25   B 1  1    RT 32
150 CirclePict,StimA,A,25,0   B 0  0    RT 39
151 SticksPict,StimC,A,0,25   A 1  1    RT 113
152 CirclePict,StimA,A,25,0   B 0  0    RT 40
153 SticksPict,StimC,A,0,25   A 1  1    RT 103
154 SticksPict,StimC,A,0,25   B 0  0    RT 100
155 Worms_Pict,StimD,B,0,25   B 1  1    RT 33
156 Green_Pict,StimB,B,25,0   B 1  1    RT 38
157 Worms_Pict,StimD,B,0,25   B 1  1    RT 52
158 Green_Pict,StimB,B,25,0   B 1  1    RT 32
159 Green_Pict,StimB,A,25,0   B 0  1    RT 22
160 Worms_Pict,StimD,B,0,25   B 1  1    RT 51


Total AB Correct = 40 (50% correct)
Total CD Correct = 50 (62.5% correct)
Total AB optimal = 42 (52.5% optimal)
Total CD optimal = 56 (70% optimal)
Total points = 750
