# Supplementary material for: Identifying the Basal Ganglia Network Model Markers for Medication-Induced Impulsivity in Parkinson's Disease Patients
Source: PLoS One. 2015 Jun 4;10(6):e0127542. doi: 10.1371/journal.pone.0127542 (PMC4456385; doi:10.1371/journal.pone.0127542)
Supplement: S4 File — (ZIP) [file pone.0127542.s004.zip › SMat/Quarters_PD off ----.doc]

Subject ID: PD off 
Stimuli:
A = Green_Pict B= Worms_Pict
C = CirclePict C= SticksPict
Stim A is class A 80% of trials; Stim B is class A 20% of trials
    win = 25 points, lose is 0
Stim C is class A 80% of trials; Stim D is class A 20% of trials
    win = 0, lose = 25 points


Key: A/B is subj response, 0/1 is correct?, 0/1 is optimal?
1 SticksPict,StimD,B,0,25   B 1  1    RT 616
2 Green_Pict,StimA,A,25,0   A 1  1    RT 921
3 Worms_Pict,StimB,A,25,0   B 0  1    RT 125
4 Worms_Pict,StimB,B,25,0   B 1  1    RT 106
5 Worms_Pict,StimB,B,25,0   A 0  0    RT 80
6 Worms_Pict,StimB,B,25,0   A 0  0    RT 71
7 SticksPict,StimD,B,0,25   B 1  1    RT 94
8 SticksPict,StimD,A,0,25   A 1  0    RT 168
9 Worms_Pict,StimB,B,25,0   B 1  1    RT 50
10 CirclePict,StimC,A,0,25   B 0  0    RT 81
11 Green_Pict,StimA,A,25,0   A 1  1    RT 52
12 SticksPict,StimD,B,0,25   B 1  1    RT 77
13 Worms_Pict,StimB,A,25,0   B 0  1    RT 52
14 SticksPict,StimD,B,0,25   A 0  0    RT 38
15 CirclePict,StimC,A,0,25   A 1  1    RT 81
16 Green_Pict,StimA,A,25,0   A 1  1    RT 50
17 CirclePict,StimC,B,0,25   A 0  1    RT 94
18 Worms_Pict,StimB,B,25,0   B 1  1    RT 43
19 Worms_Pict,StimB,B,25,0   B 1  1    RT 30
20 CirclePict,StimC,A,0,25   B 0  0    RT 73
21 CirclePict,StimC,A,0,25   A 1  1    RT 31
22 Green_Pict,StimA,B,25,0   A 0  1    RT 51
23 SticksPict,StimD,A,0,25   B 0  1    RT 70
24 SticksPict,StimD,B,0,25   A 0  0    RT 41
25 Green_Pict,StimA,A,25,0   B 0  0    RT 25
26 Green_Pict,StimA,B,25,0   B 1  0    RT 45
27 SticksPict,StimD,B,0,25   B 1  1    RT 71
28 Green_Pict,StimA,A,25,0   B 0  0    RT 157
29 CirclePict,StimC,A,0,25   A 1  1    RT 51
30 Green_Pict,StimA,A,25,0   B 0  0    RT 115
31 CirclePict,StimC,A,0,25   A 1  1    RT 29
32 Green_Pict,StimA,A,25,0   B 0  0    RT 40
33 CirclePict,StimC,B,0,25   A 0  1    RT 28
34 CirclePict,StimC,A,0,25   B 0  0    RT 31
35 CirclePict,StimC,A,0,25   A 1  1    RT 26
36 Worms_Pict,StimB,B,25,0   B 1  1    RT 34
37 SticksPict,StimD,B,0,25   B 1  1    RT 39
38 Worms_Pict,StimB,B,25,0   A 0  0    RT 37
39 Green_Pict,StimA,A,25,0   A 1  1    RT 61
40 SticksPict,StimD,B,0,25   A 0  0    RT 28
41 Green_Pict,StimA,A,25,0   B 0  0    RT 39
42 Worms_Pict,StimB,B,25,0   B 1  1    RT 35
43 SticksPict,StimD,B,0,25   B 1  1    RT 57
44 SticksPict,StimD,B,0,25   B 1  1    RT 47
45 CirclePict,StimC,A,0,25   A 1  1    RT 95
46 CirclePict,StimC,B,0,25   A 0  1    RT 40
47 Green_Pict,StimA,A,25,0   B 0  0    RT 29
48 Green_Pict,StimA,A,25,0   B 0  0    RT 26
49 CirclePict,StimC,B,0,25   B 1  0    RT 26
50 CirclePict,StimC,A,0,25   B 0  0    RT 31
51 Worms_Pict,StimB,B,25,0   A 0  0    RT 60
52 Green_Pict,StimA,A,25,0   A 1  1    RT 28
53 CirclePict,StimC,A,0,25   A 1  1    RT 45
54 Green_Pict,StimA,A,25,0   A 1  1    RT 43
55 CirclePict,StimC,A,0,25   A 1  1    RT 42
56 SticksPict,StimD,A,0,25   B 0  1    RT 53
57 Worms_Pict,StimB,B,25,0   A 0  0    RT 60
58 Worms_Pict,StimB,A,25,0   B 0  1    RT 65
59 Green_Pict,StimA,A,25,0   A 1  1    RT 58
60 SticksPict,StimD,A,0,25   A 1  0    RT 27
61 Worms_Pict,StimB,A,25,0   A 1  0    RT 31
62 Green_Pict,StimA,B,25,0   A 0  1    RT 31
63 Worms_Pict,StimB,B,25,0   A 0  0    RT 39
64 SticksPict,StimD,B,0,25   A 0  0    RT 59
65 SticksPict,StimD,B,0,25   B 1  1    RT 47
66 SticksPict,StimD,B,0,25   A 0  0    RT 29
67 CirclePict,StimC,A,0,25   B 0  0    RT 20
68 CirclePict,StimC,A,0,25   A 1  1    RT 27
69 SticksPict,StimD,B,0,25   B 1  1    RT 34
70 CirclePict,StimC,A,0,25   A 1  1    RT 46
71 Worms_Pict,StimB,B,25,0   A 0  0    RT 27
72 Green_Pict,StimA,A,25,0   A 1  1    RT 39
73 Worms_Pict,StimB,B,25,0   A 0  0    RT 30
74 Green_Pict,StimA,A,25,0   B 0  0    RT 49
75 CirclePict,StimC,A,0,25   A 1  1    RT 65
76 Green_Pict,StimA,B,25,0   A 0  1    RT 59
77 Worms_Pict,StimB,B,25,0   A 0  0    RT 53
78 SticksPict,StimD,B,0,25   A 0  0    RT 24
79 Worms_Pict,StimB,B,25,0   A 0  0    RT 0
80 SticksPict,StimD,B,0,25   A 0  0    RT 26
81 SticksPict,StimD,B,0,25   B 1  1    RT 23
82 SticksPict,StimD,B,0,25   B 1  1    RT 37
83 Green_Pict,StimA,A,25,0   A 1  1    RT 158
84 CirclePict,StimC,B,0,25   A 0  1    RT 32
85 CirclePict,StimC,A,0,25   A 1  1    RT 58
86 Green_Pict,StimA,A,25,0   B 0  0    RT 29
87 Worms_Pict,StimB,B,25,0   A 0  0    RT 278
88 Worms_Pict,StimB,B,25,0   B 1  1    RT 90
89 Worms_Pict,StimB,B,25,0   B 1  1    RT 60
90 SticksPict,StimD,B,0,25   B 1  1    RT 64
91 SticksPict,StimD,A,0,25   A 1  0    RT 52
92 SticksPict,StimD,B,0,25   B 1  1    RT 45
93 CirclePict,StimC,A,0,25   A 1  1    RT 43
94 CirclePict,StimC,A,0,25   A 1  1    RT 42
95 Green_Pict,StimA,B,25,0   A 0  1    RT 53
96 Green_Pict,StimA,A,25,0   A 1  1    RT 45
97 Worms_Pict,StimB,B,25,0   B 1  1    RT 56
98 CirclePict,StimC,B,0,25   A 0  1    RT 61
99 Green_Pict,StimA,A,25,0   B 0  0    RT 54
100 Green_Pict,StimA,A,25,0   B 0  0    RT 67
101 Green_Pict,StimA,B,25,0   A 0  1    RT 61
102 Worms_Pict,StimB,B,25,0   A 0  0    RT 51
103 Worms_Pict,StimB,A,25,0   B 0  1    RT 51
104 CirclePict,StimC,A,0,25   A 1  1    RT 47
105 SticksPict,StimD,B,0,25   B 1  1    RT 39
106 CirclePict,StimC,A,0,25   A 1  1    RT 90
107 SticksPict,StimD,A,0,25   A 1  0    RT 47
108 Worms_Pict,StimB,B,25,0   B 1  1    RT 48
109 Green_Pict,StimA,A,25,0   B 0  0    RT 50
110 CirclePict,StimC,A,0,25   A 1  1    RT 45
111 Green_Pict,StimA,A,25,0   A 1  1    RT 62
112 SticksPict,StimD,B,0,25   B 1  1    RT 47
113 SticksPict,StimD,B,0,25   A 0  0    RT 31
114 SticksPict,StimD,B,0,25   B 1  1    RT 40
115 Worms_Pict,StimB,A,25,0   A 1  0    RT 42
116 Worms_Pict,StimB,B,25,0   B 1  1    RT 60
117 CirclePict,StimC,A,0,25   A 1  1    RT 48
118 Green_Pict,StimA,A,25,0   B 0  0    RT 37
119 Worms_Pict,StimB,B,25,0   A 0  0    RT 40
120 CirclePict,StimC,A,0,25   B 0  0    RT 18
121 SticksPict,StimD,B,0,25   A 0  0    RT 24
122 Green_Pict,StimA,A,25,0   B 0  0    RT 17
123 Green_Pict,StimA,A,25,0   B 0  0    RT 16
124 SticksPict,StimD,B,0,25   B 1  1    RT 28
125 Worms_Pict,StimB,B,25,0   B 1  1    RT 24
126 Green_Pict,StimA,A,25,0   B 0  0    RT 24
127 SticksPict,StimD,B,0,25   B 1  1    RT 31
128 Worms_Pict,StimB,B,25,0   B 1  1    RT 35
129 SticksPict,StimD,B,0,25   B 1  1    RT 26
130 Green_Pict,StimA,B,25,0   B 1  0    RT 26
131 CirclePict,StimC,B,0,25   B 1  0    RT 26
132 Worms_Pict,StimB,B,25,0   A 0  0    RT 82
133 Worms_Pict,StimB,A,25,0   B 0  1    RT 15
134 CirclePict,StimC,A,0,25   A 1  1    RT 12
135 SticksPict,StimD,B,0,25   B 1  1    RT 32
136 Worms_Pict,StimB,B,25,0   B 1  1    RT 22
137 SticksPict,StimD,B,0,25   A 0  0    RT 27
138 CirclePict,StimC,A,0,25   B 0  0    RT 19
139 Worms_Pict,StimB,B,25,0   A 0  0    RT 23
140 SticksPict,StimD,A,0,25   B 0  1    RT 26
141 CirclePict,StimC,A,0,25   A 1  1    RT 16
142 Green_Pict,StimA,A,25,0   A 1  1    RT 23
143 SticksPict,StimD,B,0,25   B 1  1    RT 32
144 Worms_Pict,StimB,B,25,0   A 0  0    RT 42
145 Green_Pict,StimA,A,25,0   B 0  0    RT 24
146 CirclePict,StimC,A,0,25   B 0  0    RT 25
147 CirclePict,StimC,A,0,25   A 1  1    RT 48
148 Worms_Pict,StimB,A,25,0   B 0  1    RT 17
149 Green_Pict,StimA,A,25,0   A 1  1    RT 47
150 CirclePict,StimC,A,0,25   B 0  0    RT 43
151 SticksPict,StimD,B,0,25   B 1  1    RT 39
152 CirclePict,StimC,A,0,25   B 0  0    RT 50
153 Green_Pict,StimA,A,25,0   A 1  1    RT 60
154 Worms_Pict,StimB,B,25,0   B 1  1    RT 58
155 Green_Pict,StimA,B,25,0   A 0  1    RT 44
156 Worms_Pict,StimB,B,25,0   A 0  0    RT 35
157 Green_Pict,StimA,A,25,0   A 1  1    RT 63
158 CirclePict,StimC,A,0,25   A 1  1    RT 46
159 CirclePict,StimC,B,0,25   A 0  1    RT 28
160 SticksPict,StimD,A,0,25   B 0  1    RT 40

Total AB Correct = 34 of 80 (42.5% correct)
Total CD Correct = 50 of 80 (62.5% correct)
Total AB optimal = 42 of 80 (52.5% optimal)
Total CD optimal = 54 of 80 (67.5% optimal)
Total points = 600
