# Supplementary material for: Identifying the Basal Ganglia Network Model Markers for Medication-Induced Impulsivity in Parkinson's Disease Patients
Source: PLoS One. 2015 Jun 4;10(6):e0127542. doi: 10.1371/journal.pone.0127542 (PMC4456385; doi:10.1371/journal.pone.0127542)
Supplement: S4 File — (ZIP) [file pone.0127542.s004.zip › SMat/Quarters_PD off --.doc]

Quarters
Subject ID: PD Off
Stimuli:
A = SticksPict B= Green_Pict
C = Worms_Pict C= CirclePict
Stim A is class A 80% of trials; Stim B is class A 20% of trials
    win = 25 points, lose is 0
Stim C is class A 80% of trials; Stim D is class A 20% of trials
    win = 0, lose = 25 points


Key: A/B is subj response, 0/1 is correct?, 0/1 is optimal?
1 CirclePict,StimD,A,0,25   A 1  0    RT 387
2 Green_Pict,StimB,B,25,0   A 0  0    RT 232
3 Worms_Pict,StimC,A,0,25   A 1  1    RT 96
4 CirclePict,StimD,B,0,25   A 0  0    RT 141
5 SticksPict,StimA,A,25,0   B 0  0    RT 102
6 SticksPict,StimA,A,25,0   B 0  0    RT 182
7 Worms_Pict,StimC,A,0,25   A 1  1    RT 125
8 Worms_Pict,StimC,A,0,25   A 1  1    RT 68
9 Worms_Pict,StimC,A,0,25   A 1  1    RT 79
10 CirclePict,StimD,B,0,25   A 0  0    RT 81
11 SticksPict,StimA,A,25,0   A 1  1    RT 94
12 SticksPict,StimA,B,25,0   A 0  1    RT 87
13 CirclePict,StimD,B,0,25   B 1  1    RT 94
14 CirclePict,StimD,B,0,25   B 1  1    RT 87
15 Worms_Pict,StimC,A,0,25   A 1  1    RT 58
16 SticksPict,StimA,A,25,0   B 0  0    RT 70
17 SticksPict,StimA,A,25,0   B 0  0    RT 104
18 SticksPict,StimA,A,25,0   B 0  0    RT 33
19 Worms_Pict,StimC,A,0,25   A 1  1    RT 39
20 Green_Pict,StimB,B,25,0   B 1  1    RT 85
21 CirclePict,StimD,B,0,25   A 0  0    RT 86
22 Green_Pict,StimB,A,25,0   B 0  1    RT 107
23 CirclePict,StimD,B,0,25   B 1  1    RT 65
24 CirclePict,StimD,B,0,25   B 1  1    RT 58
25 Worms_Pict,StimC,B,0,25   A 0  1    RT 40
26 Green_Pict,StimB,B,25,0   B 1  1    RT 35
27 SticksPict,StimA,A,25,0   B 0  0    RT 56
28 Worms_Pict,StimC,B,0,25   B 1  0    RT 73
29 CirclePict,StimD,A,0,25   B 0  1    RT 66
30 Green_Pict,StimB,A,25,0   A 1  0    RT 85
31 SticksPict,StimA,A,25,0   B 0  0    RT 79
32 Worms_Pict,StimC,A,0,25   A 1  1    RT 80
33 Green_Pict,StimB,B,25,0   A 0  0    RT 99
34 Green_Pict,StimB,B,25,0   A 0  0    RT 135
35 Green_Pict,StimB,B,25,0   B 1  1    RT 86
36 Worms_Pict,StimC,A,0,25   B 0  0    RT 111
37 CirclePict,StimD,B,0,25   A 0  0    RT 84
38 SticksPict,StimA,B,25,0   B 1  0    RT 103
39 Green_Pict,StimB,B,25,0   B 1  1    RT 34
40 Green_Pict,StimB,B,25,0   B 1  1    RT 28
41 SticksPict,StimA,A,25,0   B 0  0    RT 45
42 Green_Pict,StimB,B,25,0   B 1  1    RT 59
43 Green_Pict,StimB,B,25,0   B 1  1    RT 90
44 CirclePict,StimD,B,0,25   A 0  0    RT 162
45 Worms_Pict,StimC,A,0,25   A 1  1    RT 68
46 SticksPict,StimA,A,25,0   B 0  0    RT 54
47 Worms_Pict,StimC,A,0,25   B 0  0    RT 54
48 Green_Pict,StimB,A,25,0   A 1  0    RT 36
49 Worms_Pict,StimC,B,0,25   A 0  1    RT 19
50 SticksPict,StimA,B,25,0   B 1  0    RT 31
51 CirclePict,StimD,B,0,25   B 1  1    RT 21
52 Worms_Pict,StimC,A,0,25   B 0  0    RT 43
53 CirclePict,StimD,B,0,25   B 1  1    RT 31
54 CirclePict,StimD,B,0,25   B 1  1    RT 42
55 CirclePict,StimD,A,0,25   A 1  0    RT 79
56 CirclePict,StimD,A,0,25   B 0  1    RT 42
57 SticksPict,StimA,A,25,0   A 1  1    RT 27
58 Worms_Pict,StimC,A,0,25   A 1  1    RT 73
59 Worms_Pict,StimC,A,0,25   A 1  1    RT 56
60 Green_Pict,StimB,B,25,0   B 1  1    RT 102
61 CirclePict,StimD,B,0,25   A 0  0    RT 65
62 CirclePict,StimD,B,0,25   A 0  0    RT 25
63 Worms_Pict,StimC,A,0,25   B 0  0    RT 32
64 Green_Pict,StimB,A,25,0   A 1  0    RT 52
65 Green_Pict,StimB,B,25,0   A 0  0    RT 83
66 SticksPict,StimA,A,25,0   B 0  0    RT 87
67 SticksPict,StimA,A,25,0   B 0  0    RT 40
68 Green_Pict,StimB,B,25,0   A 0  0    RT 56
69 SticksPict,StimA,A,25,0   A 1  1    RT 108
70 Worms_Pict,StimC,A,0,25   B 0  0    RT 85
71 Green_Pict,StimB,B,25,0   A 0  0    RT 31
72 SticksPict,StimA,A,25,0   A 1  1    RT 33
73 SticksPict,StimA,B,25,0   A 0  1    RT 18
74 Green_Pict,StimB,B,25,0   A 0  0    RT 18
75 CirclePict,StimD,B,0,25   A 0  0    RT 29
76 Green_Pict,StimB,B,25,0   A 0  0    RT 54
77 SticksPict,StimA,A,25,0   A 1  1    RT 42
78 CirclePict,StimD,B,0,25   A 0  0    RT 41
79 Worms_Pict,StimC,B,0,25   B 1  0    RT 29
80 Worms_Pict,StimC,A,0,25   B 0  0    RT 28
81 SticksPict,StimA,B,25,0   A 0  1    RT 26
82 Worms_Pict,StimC,A,0,25   B 0  0    RT 88
83 SticksPict,StimA,A,25,0   A 1  1    RT 30
84 SticksPict,StimA,A,25,0   A 1  1    RT 27
85 CirclePict,StimD,B,0,25   A 0  0    RT 29
86 Green_Pict,StimB,B,25,0   B 1  1    RT 35
87 Worms_Pict,StimC,A,0,25   B 0  0    RT 27
88 Green_Pict,StimB,B,25,0   B 1  1    RT 33
89 Green_Pict,StimB,B,25,0   B 1  1    RT 26
90 SticksPict,StimA,A,25,0   B 0  0    RT 163
91 CirclePict,StimD,B,0,25   B 1  1    RT 35
92 Green_Pict,StimB,A,25,0   A 1  0    RT 58
93 CirclePict,StimD,B,0,25   A 0  0    RT 17
94 Worms_Pict,StimC,A,0,25   A 1  1    RT 97
95 CirclePict,StimD,A,0,25   B 0  1    RT 65
96 CirclePict,StimD,B,0,25   A 0  0    RT 42
97 Green_Pict,StimB,A,25,0   B 0  1    RT 37
98 Green_Pict,StimB,B,25,0   B 1  1    RT 42
99 Worms_Pict,StimC,A,0,25   B 0  0    RT 35
100 Worms_Pict,StimC,B,0,25   A 0  1    RT 46
101 SticksPict,StimA,A,25,0   B 0  0    RT 38
102 Worms_Pict,StimC,A,0,25   A 1  1    RT 67
103 Worms_Pict,StimC,B,0,25   A 0  1    RT 37
104 SticksPict,StimA,A,25,0   B 0  0    RT 26
105 Green_Pict,StimB,B,25,0   B 1  1    RT 40
106 SticksPict,StimA,A,25,0   B 0  0    RT 31
107 SticksPict,StimA,A,25,0   B 0  0    RT 29
108 Green_Pict,StimB,B,25,0   A 0  0    RT 59
109 CirclePict,StimD,A,0,25   B 0  1    RT 72
110 Green_Pict,StimB,B,25,0   A 0  0    RT 96
111 CirclePict,StimD,B,0,25   A 0  0    RT 43
112 Worms_Pict,StimC,A,0,25   B 0  0    RT 60
113 SticksPict,StimA,A,25,0   B 0  0    RT 40
114 Green_Pict,StimB,B,25,0   A 0  0    RT 50
115 SticksPict,StimA,B,25,0   A 0  1    RT 43
116 CirclePict,StimD,B,0,25   A 0  0    RT 55
117 CirclePict,StimD,B,0,25   B 1  1    RT 16
118 Worms_Pict,StimC,A,0,25   A 1  1    RT 69
119 Worms_Pict,StimC,A,0,25   A 1  1    RT 38
120 CirclePict,StimD,B,0,25   B 1  1    RT 94
121 Green_Pict,StimB,A,25,0   B 0  1    RT 87
122 Worms_Pict,StimC,A,0,25   A 1  1    RT 64
123 CirclePict,StimD,B,0,25   B 1  1    RT 67
124 Worms_Pict,StimC,B,0,25   A 0  1    RT 39
125 CirclePict,StimD,B,0,25   B 1  1    RT 78
126 Green_Pict,StimB,B,25,0   B 1  1    RT 57
127 Worms_Pict,StimC,A,0,25   A 1  1    RT 73
128 CirclePict,StimD,B,0,25   B 1  1    RT 43
129 Green_Pict,StimB,B,25,0   A 0  0    RT 36
130 CirclePict,StimD,A,0,25   B 0  1    RT 68
131 Worms_Pict,StimC,A,0,25   B 0  0    RT 97
132 CirclePict,StimD,B,0,25   A 0  0    RT 30
133 Green_Pict,StimB,B,25,0   B 1  1    RT 42
134 Green_Pict,StimB,B,25,0   B 1  1    RT 172
135 Worms_Pict,StimC,A,0,25   A 1  1    RT 91
136 Worms_Pict,StimC,A,0,25   A 1  1    RT 149
137 Green_Pict,StimB,A,25,0   B 0  1    RT 55
138 SticksPict,StimA,A,25,0   B 0  0    RT 57
139 Green_Pict,StimB,B,25,0   A 0  0    RT 33
140 SticksPict,StimA,B,25,0   A 0  1    RT 33
141 Green_Pict,StimB,B,25,0   B 1  1    RT 24
142 SticksPict,StimA,A,25,0   B 0  0    RT 22
143 SticksPict,StimA,A,25,0   A 1  1    RT 99
144 CirclePict,StimD,A,0,25   A 1  0    RT 21
145 CirclePict,StimD,B,0,25   B 1  1    RT 57
146 Green_Pict,StimB,B,25,0   B 1  1    RT 33
147 SticksPict,StimA,A,25,0   A 1  1    RT 28
148 Worms_Pict,StimC,A,0,25   B 0  0    RT 183
149 Green_Pict,StimB,B,25,0   B 1  1    RT 49
150 SticksPict,StimA,A,25,0   A 1  1    RT 23
151 Worms_Pict,StimC,B,0,25   A 0  1    RT 9
152 Worms_Pict,StimC,A,0,25   B 0  0    RT 138
153 CirclePict,StimD,B,0,25   A 0  0    RT 120
154 CirclePict,StimD,B,0,25   B 1  1    RT 98
155 SticksPict,StimA,B,25,0   B 1  0    RT 40
156 CirclePict,StimD,B,0,25   A 0  0    RT 23
157 SticksPict,StimA,A,25,0   B 0  0    RT 73
158 SticksPict,StimA,A,25,0   B 0  0    RT 51
159 Worms_Pict,StimC,A,0,25   B 0  0    RT 29
160 SticksPict,StimA,A,25,0   A 1  1    RT 116


Total AB Correct = 37 (46.25% correct)
Total CD Correct = 38 (47.5% correct)
Total AB optimal = 39 (48.75% optimal)
Total CD optimal = 44 (55% optimal)
Total points = 375


BALANCE Green_Pict B  A 1    RT 179
BALANCE Green_Pict B  B 1    RT 142
BALANCE SticksPict A  B 1    RT 35
BALANCE SticksPict A  B 1    RT 63
BALANCE SticksPict A  A 1    RT 31
BALANCE Green_Pict B  A 1    RT 38
