# Supplementary material for: Identifying the Basal Ganglia Network Model Markers for Medication-Induced Impulsivity in Parkinson's Disease Patients
Source: PLoS One. 2015 Jun 4;10(6):e0127542. doi: 10.1371/journal.pone.0127542 (PMC4456385; doi:10.1371/journal.pone.0127542)
Supplement: S4 File — (ZIP) [file pone.0127542.s004.zip › SMat/Quarters_Pd off_.doc]

Subject ID: PD off

Stimuli:
A = Green_Pict B= CirclePict
C = SticksPict C= Worms_Pict
Stim A is class A 80% of trials; Stim B is class A 20% of trials
    win = 25 points, lose is 0
Stim C is class A 80% of trials; Stim D is class A 20% of trials
    win = 0, lose = 25 points


Key: A/B is subj response, 0/1 is correct?, 0/1 is optimal?
1 CirclePict,StimB,A,25,0   A 1  0    RT 334
2 CirclePict,StimB,B,25,0   B 1  1    RT 90
3 CirclePict,StimB,B,25,0   A 0  0    RT 65
4 SticksPict,StimC,A,0,25   B 0  0    RT 156
5 CirclePict,StimB,B,25,0   A 0  0    RT 92
6 Worms_Pict,StimD,B,0,25   A 0  0    RT 135
7 CirclePict,StimB,B,25,0   A 0  0    RT 65
8 SticksPict,StimC,A,0,25   B 0  0    RT 58
9 Green_Pict,StimA,A,25,0   A 1  1    RT 108
10 SticksPict,StimC,A,0,25   B 0  0    RT 72
11 SticksPict,StimC,A,0,25   A 1  1    RT 37
12 Green_Pict,StimA,A,25,0   A 1  1    RT 66
13 Worms_Pict,StimD,B,0,25   A 0  0    RT 51
14 Green_Pict,StimA,B,25,0   A 0  1    RT 58
15 SticksPict,StimC,A,0,25   A 1  1    RT 55
16 Green_Pict,StimA,A,25,0   A 1  1    RT 73
17 SticksPict,StimC,B,0,25   A 0  1    RT 100
18 SticksPict,StimC,B,0,25   B 1  0    RT 85
19 CirclePict,StimB,B,25,0   A 0  0    RT 72
20 CirclePict,StimB,B,25,0   A 0  0    RT 120
21 CirclePict,StimB,B,25,0   B 1  1    RT 38
22 CirclePict,StimB,B,25,0   B 1  1    RT 50
23 Green_Pict,StimA,A,25,0   A 1  1    RT 109
24 Worms_Pict,StimD,B,0,25   A 0  0    RT 59
25 SticksPict,StimC,A,0,25   A 1  1    RT 59
26 Green_Pict,StimA,B,25,0   B 1  0    RT 87
27 Worms_Pict,StimD,A,0,25   B 0  1    RT 77
28 Worms_Pict,StimD,A,0,25   A 1  0    RT 54
29 Green_Pict,StimA,A,25,0   A 1  1    RT 95
30 Green_Pict,StimA,A,25,0   B 0  0    RT 81
31 CirclePict,StimB,A,25,0   A 1  0    RT 65
32 Green_Pict,StimA,A,25,0   A 1  1    RT 45
33 Worms_Pict,StimD,B,0,25   B 1  1    RT 88
34 Green_Pict,StimA,A,25,0   A 1  1    RT 60
35 SticksPict,StimC,A,0,25   A 1  1    RT 85
36 Worms_Pict,StimD,B,0,25   B 1  1    RT 47
37 Worms_Pict,StimD,B,0,25   A 0  0    RT 51
38 SticksPict,StimC,A,0,25   A 1  1    RT 57
39 Worms_Pict,StimD,B,0,25   A 0  0    RT 71
40 Worms_Pict,StimD,B,0,25   B 1  1    RT 40
41 CirclePict,StimB,B,25,0   A 0  0    RT 61
42 CirclePict,StimB,A,25,0   B 0  1    RT 45
43 SticksPict,StimC,A,0,25   A 1  1    RT 111
44 Worms_Pict,StimD,B,0,25   B 1  1    RT 55
45 CirclePict,StimB,B,25,0   A 0  0    RT 47
46 Worms_Pict,StimD,B,0,25   B 1  1    RT 61
47 CirclePict,StimB,B,25,0   A 0  0    RT 40
48 CirclePict,StimB,B,25,0   B 1  1    RT 52
49 CirclePict,StimB,B,25,0   B 1  1    RT 44
50 Green_Pict,StimA,A,25,0   A 1  1    RT 52
51 SticksPict,StimC,A,0,25   A 1  1    RT 49
52 Worms_Pict,StimD,B,0,25   B 1  1    RT 58
53 CirclePict,StimB,A,25,0   A 1  0    RT 41
54 CirclePict,StimB,B,25,0   A 0  0    RT 41
55 Green_Pict,StimA,A,25,0   B 0  0    RT 102
56 SticksPict,StimC,A,0,25   B 0  0    RT 53
57 Green_Pict,StimA,B,25,0   A 0  1    RT 45
58 SticksPict,StimC,A,0,25   A 1  1    RT 44
59 SticksPict,StimC,A,0,25   A 1  1    RT 36
60 Green_Pict,StimA,A,25,0   B 0  0    RT 42
61 Green_Pict,StimA,B,25,0   A 0  1    RT 39
62 SticksPict,StimC,B,0,25   B 1  0    RT 39
63 Worms_Pict,StimD,B,0,25   B 1  1    RT 53
64 SticksPict,StimC,A,0,25   B 0  0    RT 38
65 SticksPict,StimC,A,0,25   A 1  1    RT 34
66 Green_Pict,StimA,A,25,0   A 1  1    RT 42
67 Worms_Pict,StimD,A,0,25   A 1  0    RT 44
68 Worms_Pict,StimD,B,0,25   A 0  0    RT 67
69 Green_Pict,StimA,A,25,0   B 0  0    RT 35
70 SticksPict,StimC,B,0,25   B 1  0    RT 49
71 SticksPict,StimC,A,0,25   B 0  0    RT 28
72 Worms_Pict,StimD,A,0,25   B 0  1    RT 170
73 Green_Pict,StimA,A,25,0   A 1  1    RT 40
74 Worms_Pict,StimD,B,0,25   B 1  1    RT 48
75 CirclePict,StimB,B,25,0   A 0  0    RT 36
76 CirclePict,StimB,B,25,0   B 1  1    RT 32
77 Green_Pict,StimA,A,25,0   A 1  1    RT 20
78 Worms_Pict,StimD,B,0,25   B 1  1    RT 21
79 Green_Pict,StimA,A,25,0   A 1  1    RT 18
80 Worms_Pict,StimD,B,0,25   B 1  1    RT 17
81 Worms_Pict,StimD,B,0,25   A 0  0    RT 21
82 Worms_Pict,StimD,B,0,25   B 1  1    RT 24
83 Worms_Pict,StimD,A,0,25   A 1  0    RT 19
84 CirclePict,StimB,A,25,0   B 0  1    RT 23
85 Worms_Pict,StimD,A,0,25   A 1  0    RT 36
86 Green_Pict,StimA,B,25,0   A 0  1    RT 15
87 SticksPict,StimC,A,0,25   B 0  0    RT 23
88 CirclePict,StimB,B,25,0   A 0  0    RT 15
89 SticksPict,StimC,A,0,25   B 0  0    RT 45
90 CirclePict,StimB,B,25,0   A 0  0    RT 20
91 CirclePict,StimB,B,25,0   A 0  0    RT 12
92 SticksPict,StimC,A,0,25   A 1  1    RT 12
93 Green_Pict,StimA,B,25,0   A 0  1    RT 19
94 Green_Pict,StimA,A,25,0   B 0  0    RT 30
95 SticksPict,StimC,B,0,25   A 0  1    RT 31
96 Green_Pict,StimA,A,25,0   B 0  0    RT 17
97 SticksPict,StimC,A,0,25   A 1  1    RT 22
98 Worms_Pict,StimD,B,0,25   B 1  1    RT 14
99 SticksPict,StimC,A,0,25   A 1  1    RT 18
100 Green_Pict,StimA,A,25,0   B 0  0    RT 14
101 SticksPict,StimC,B,0,25   A 0  1    RT 19
102 SticksPict,StimC,A,0,25   B 0  0    RT 10
103 Green_Pict,StimA,A,25,0   B 0  0    RT 9
104 Worms_Pict,StimD,B,0,25   A 0  0    RT 15
105 CirclePict,StimB,A,25,0   B 0  1    RT 12
106 Worms_Pict,StimD,B,0,25   B 1  1    RT 47
107 Green_Pict,StimA,A,25,0   B 0  0    RT 42
108 Worms_Pict,StimD,B,0,25   A 0  0    RT 40
109 CirclePict,StimB,B,25,0   A 0  0    RT 64
110 CirclePict,StimB,B,25,0   B 1  1    RT 44
111 Worms_Pict,StimD,B,0,25   B 1  1    RT 56
112 Worms_Pict,StimD,B,0,25   B 1  1    RT 35
113 Green_Pict,StimA,A,25,0   A 1  1    RT 91
114 Green_Pict,StimA,A,25,0   A 1  1    RT 58
115 CirclePict,StimB,B,25,0   A 0  0    RT 47
116 Green_Pict,StimA,A,25,0   A 1  1    RT 171
117 CirclePict,StimB,B,25,0   A 0  0    RT 122
118 SticksPict,StimC,A,0,25   A 1  1    RT 72
119 CirclePict,StimB,B,25,0   B 1  1    RT 123
120 SticksPict,StimC,A,0,25   B 0  0    RT 110
121 Worms_Pict,StimD,B,0,25   A 0  0    RT 38
122 CirclePict,StimB,B,25,0   A 0  0    RT 61
123 SticksPict,StimC,B,0,25   B 1  0    RT 42
124 Green_Pict,StimA,A,25,0   B 0  0    RT 39
125 Green_Pict,StimA,A,25,0   A 1  1    RT 50
126 Green_Pict,StimA,A,25,0   A 1  1    RT 34
127 Worms_Pict,StimD,B,0,25   B 1  1    RT 44
128 SticksPict,StimC,A,0,25   B 0  0    RT 69
129 Green_Pict,StimA,A,25,0   A 1  1    RT 115
130 Worms_Pict,StimD,B,0,25   B 1  1    RT 87
131 Worms_Pict,StimD,B,0,25   B 1  1    RT 46
132 Worms_Pict,StimD,A,0,25   B 0  1    RT 38
133 CirclePict,StimB,B,25,0   A 0  0    RT 45
134 CirclePict,StimB,B,25,0   B 1  1    RT 24
135 SticksPict,StimC,A,0,25   A 1  1    RT 49
136 Worms_Pict,StimD,B,0,25   B 1  1    RT 49
137 SticksPict,StimC,B,0,25   B 1  0    RT 49
138 Green_Pict,StimA,B,25,0   A 0  1    RT 39
139 CirclePict,StimB,B,25,0   B 1  1    RT 51
140 Worms_Pict,StimD,B,0,25   B 1  1    RT 46
141 SticksPict,StimC,A,0,25   A 1  1    RT 41
142 CirclePict,StimB,B,25,0   A 0  0    RT 78
143 Green_Pict,StimA,A,25,0   A 1  1    RT 57
144 Green_Pict,StimA,B,25,0   A 0  1    RT 35
145 SticksPict,StimC,A,0,25   A 1  1    RT 61
146 SticksPict,StimC,A,0,25   A 1  1    RT 39
147 SticksPict,StimC,A,0,25   B 0  0    RT 35
148 CirclePict,StimB,B,25,0   A 0  0    RT 33
149 Worms_Pict,StimD,B,0,25   B 1  1    RT 43
150 Green_Pict,StimA,A,25,0   A 1  1    RT 35
151 Green_Pict,StimA,A,25,0   A 1  1    RT 47
152 CirclePict,StimB,B,25,0   A 0  0    RT 44
153 SticksPict,StimC,A,0,25   A 1  1    RT 60
154 Green_Pict,StimA,A,25,0   A 1  1    RT 156
155 SticksPict,StimC,A,0,25   A 1  1    RT 53
156 Worms_Pict,StimD,B,0,25   B 1  1    RT 47
157 CirclePict,StimB,A,25,0   A 1  0    RT 36
158 Worms_Pict,StimD,A,0,25   B 0  1    RT 35
159 CirclePict,StimB,B,25,0   A 0  0    RT 34
160 CirclePict,StimB,A,25,0   A 1  0    RT 49

Total AB Correct = 38 of 80 (47.5% correct)
Total CD Correct = 51 of 80 (63.75% correct)
Total AB optimal = 42 of 80 (52.5% optimal)
Total CD optimal = 49 of 80 (61.25% optimal)
Total points = 725
