# Supplementary material for: Identifying the Basal Ganglia Network Model Markers for Medication-Induced Impulsivity in Parkinson's Disease Patients
Source: PLoS One. 2015 Jun 4;10(6):e0127542. doi: 10.1371/journal.pone.0127542 (PMC4456385; doi:10.1371/journal.pone.0127542)
Supplement: S4 File — (ZIP) [file pone.0127542.s004.zip › SMat/Quarters_PD off__.doc]

Subject ID: PD off

Stimuli: 
A = Green_Pict B= Worms_Pict
C = CirclePict C= SticksPict
Stim A is class A 80% of trials; Stim B is class A 20% of trials 
    win = 25 points, lose is 0
Stim C is class A 80% of trials; Stim D is class A 20% of trials
    win = 0, lose = 25 points


Key: A/B is subj response, 0/1 is correct?, 0/1 is optimal?
1 SticksPict,StimD,B,0,25   A 0  0    RT 228 
2 SticksPict,StimD,A,0,25   B 0  1    RT 101
3 CirclePict,StimC,B,0,25   B 1  0    RT 102
4 Worms_Pict,StimB,B,25,0   A 0  0    RT 216 
5 SticksPict,StimD,B,0,25   B 1  1    RT 75
6 CirclePict,StimC,A,0,25   A 1  1    RT 51
7 Worms_Pict,StimB,B,25,0   B 1  1    RT 53
8 Worms_Pict,StimB,A,25,0   B 0  1    RT 52
9 Green_Pict,StimA,A,25,0   A 1  1    RT 78
10 CirclePict,StimC,A,0,25   A 1  1    RT 75 
11 CirclePict,StimC,A,0,25   A 1  1    RT 51
12 CirclePict,StimC,A,0,25   A 1  1    RT 35
13 SticksPict,StimD,B,0,25   B 1  1    RT 53
14 SticksPict,StimD,B,0,25   B 1  1    RT 39
15 SticksPict,StimD,B,0,25   B 1  1    RT 33
16 Worms_Pict,StimB,B,25,0   B 1  1    RT 65
17 Green_Pict,StimA,B,25,0   B 1  0    RT 41
18 CirclePict,StimC,A,0,25   A 1  1    RT 30
19 Green_Pict,StimA,A,25,0   B 0  0    RT 40
20 CirclePict,StimC,A,0,25   A 1  1    RT 31
21 CirclePict,StimC,A,0,25   A 1  1    RT 43
22 Worms_Pict,StimB,B,25,0   B 1  1    RT 33
23 Worms_Pict,StimB,B,25,0   B 1  1    RT 28
24 Green_Pict,StimA,A,25,0   B 0  0    RT 33
25 SticksPict,StimD,A,0,25   A 1  0    RT 34
26 Worms_Pict,StimB,A,25,0   B 0  1    RT 31
27 Green_Pict,StimA,A,25,0   A 1  1    RT 36
28 Worms_Pict,StimB,B,25,0   B 1  1    RT 26
29 Green_Pict,StimA,A,25,0   A 1  1    RT 21
30 Green_Pict,StimA,A,25,0   A 1  1    RT 36
31 Worms_Pict,StimB,B,25,0   B 1  1    RT 32
32 Green_Pict,StimA,A,25,0   A 1  1    RT 17
33 Worms_Pict,StimB,B,25,0   B 1  1    RT 24
34 CirclePict,StimC,B,0,25   A 0  1    RT 30
35 Green_Pict,StimA,A,25,0   B 0  0    RT 33
36 CirclePict,StimC,A,0,25   A 1  1    RT 24
37 SticksPict,StimD,B,0,25   A 0  0    RT 37
38 SticksPict,StimD,B,0,25   B 1  1    RT 28
39 SticksPict,StimD,B,0,25   B 1  1    RT 118
40 Green_Pict,StimA,B,25,0   B 1  0    RT 42
41 Green_Pict,StimA,A,25,0   B 0  0    RT 27
42 SticksPict,StimD,A,0,25   A 1  0    RT 43
43 CirclePict,StimC,A,0,25   B 0  0    RT 36
44 Worms_Pict,StimB,B,25,0   B 1  1    RT 33
45 Green_Pict,StimA,A,25,0   B 0  0    RT 32
46 Green_Pict,StimA,A,25,0   B 0  0    RT 31
47 SticksPict,StimD,A,0,25   A 1  0    RT 33
48 CirclePict,StimC,A,0,25   A 1  1    RT 34
49 Green_Pict,StimA,A,25,0   B 0  0    RT 25
50 CirclePict,StimC,A,0,25   A 1  1    RT 28
51 SticksPict,StimD,B,0,25   B 1  1    RT 55
52 Green_Pict,StimA,A,25,0   B 0  0    RT 43
53 Worms_Pict,StimB,B,25,0   B 1  1    RT 80
54 SticksPict,StimD,B,0,25   A 0  0    RT 41
55 Green_Pict,StimA,A,25,0   B 0  0    RT 33
56 Green_Pict,StimA,A,25,0   B 0  0    RT 37
57 Worms_Pict,StimB,B,25,0   B 1  1    RT 42
58 Worms_Pict,StimB,B,25,0   B 1  1    RT 26
59 Worms_Pict,StimB,A,25,0   B 0  1    RT 26
60 Green_Pict,StimA,B,25,0   B 1  0    RT 26
61 SticksPict,StimD,B,0,25   B 1  1    RT 23
62 SticksPict,StimD,B,0,25   B 1  1    RT 19
63 SticksPict,StimD,B,0,25   B 1  1    RT 23
64 Worms_Pict,StimB,B,25,0   B 1  1    RT 22
65 SticksPict,StimD,B,0,25   B 1  1    RT 19
66 Worms_Pict,StimB,B,25,0   B 1  1    RT 123
67 CirclePict,StimC,A,0,25   B 0  0    RT 21
68 Green_Pict,StimA,A,25,0   B 0  0    RT 50
69 Green_Pict,StimA,B,25,0   B 1  0    RT 40
70 Worms_Pict,StimB,B,25,0   B 1  1    RT 25
71 CirclePict,StimC,A,0,25   A 1  1    RT 35
72 CirclePict,StimC,B,0,25   A 0  1    RT 33
73 SticksPict,StimD,B,0,25   B 1  1    RT 48
74 Worms_Pict,StimB,B,25,0   B 1  1    RT 36
75 CirclePict,StimC,A,0,25   B 0  0    RT 49
76 Worms_Pict,StimB,A,25,0   B 0  1    RT 32
77 SticksPict,StimD,B,0,25   B 1  1    RT 43
78 CirclePict,StimC,A,0,25   A 1  1    RT 66
79 CirclePict,StimC,A,0,25   A 1  1    RT 31
80 CirclePict,StimC,B,0,25   A 0  1    RT 39
81 SticksPict,StimD,B,0,25   B 1  1    RT 33
82 Worms_Pict,StimB,B,25,0   B 1  1    RT 29
83 Green_Pict,StimA,A,25,0   B 0  0    RT 26
84 CirclePict,StimC,A,0,25   A 1  1    RT 87
85 CirclePict,StimC,A,0,25   B 0  0    RT 55
86 Green_Pict,StimA,A,25,0   B 0  0    RT 28
87 Worms_Pict,StimB,B,25,0   B 1  1    RT 26
88 SticksPict,StimD,B,0,25   B 1  1    RT 33
89 Worms_Pict,StimB,B,25,0   B 1  1    RT 36
90 Green_Pict,StimA,B,25,0   B 1  0    RT 24
91 SticksPict,StimD,B,0,25   B 1  1    RT 31
92 Worms_Pict,StimB,B,25,0   B 1  1    RT 30
93 SticksPict,StimD,B,0,25   B 1  1    RT 33
94 CirclePict,StimC,A,0,25   A 1  1    RT 63
95 Green_Pict,StimA,A,25,0   B 0  0    RT 29
96 CirclePict,StimC,A,0,25   A 1  1    RT 76
97 SticksPict,StimD,B,0,25   B 1  1    RT 22
98 Worms_Pict,StimB,B,25,0   B 1  1    RT 35
99 Worms_Pict,StimB,A,25,0   B 0  1    RT 33
100 Worms_Pict,StimB,B,25,0   B 1  1    RT 29
101 Green_Pict,StimA,A,25,0   B 0  0    RT 24
102 CirclePict,StimC,A,0,25   B 0  0    RT 25
103 CirclePict,StimC,A,0,25   B 0  0    RT 31
104 Worms_Pict,StimB,B,25,0   B 1  1    RT 50
105 Green_Pict,StimA,A,25,0   B 0  0    RT 29
106 CirclePict,StimC,B,0,25   A 0  1    RT 75
107 CirclePict,StimC,B,0,25   B 1  0    RT 33
108 Green_Pict,StimA,A,25,0   B 0  0    RT 33
109 SticksPict,StimD,B,0,25   B 1  1    RT 28
110 CirclePict,StimC,A,0,25   B 0  0    RT 24
111 Green_Pict,StimA,A,25,0   B 0  0    RT 42
112 Worms_Pict,StimB,A,25,0   B 0  1    RT 38
113 CirclePict,StimC,A,0,25   A 1  1    RT 33
114 SticksPict,StimD,A,0,25   B 0  1    RT 39
115 Worms_Pict,StimB,B,25,0   B 1  1    RT 41
116 SticksPict,StimD,B,0,25   B 1  1    RT 28
117 Green_Pict,StimA,B,25,0   B 1  0    RT 28
118 SticksPict,StimD,A,0,25   B 0  1    RT 25
119 Green_Pict,StimA,A,25,0   B 0  0    RT 33
120 SticksPict,StimD,B,0,25   B 1  1    RT 36
121 Worms_Pict,StimB,B,25,0   B 1  1    RT 24
122 CirclePict,StimC,A,0,25   B 0  0    RT 33
123 Worms_Pict,StimB,B,25,0   B 1  1    RT 28
124 Green_Pict,StimA,A,25,0   B 0  0    RT 26
125 SticksPict,StimD,B,0,25   B 1  1    RT 44
126 Worms_Pict,StimB,B,25,0   B 1  1    RT 31
127 SticksPict,StimD,B,0,25   A 0  0    RT 44
128 Worms_Pict,StimB,B,25,0   B 1  1    RT 30
129 Worms_Pict,StimB,B,25,0   B 1  1    RT 20
130 Green_Pict,StimA,A,25,0   B 0  0    RT 22
131 CirclePict,StimC,A,0,25   B 0  0    RT 60
132 Green_Pict,StimA,A,25,0   B 0  0    RT 32
133 Green_Pict,StimA,B,25,0   B 1  0    RT 29
134 Green_Pict,StimA,A,25,0   B 0  0    RT 27
135 Green_Pict,StimA,B,25,0   B 1  0    RT 62
136 SticksPict,StimD,B,0,25   A 0  0    RT 43
137 Worms_Pict,StimB,B,25,0   B 1  1    RT 29
138 SticksPict,StimD,B,0,25   B 1  1    RT 21
139 CirclePict,StimC,A,0,25   B 0  0    RT 56
140 SticksPict,StimD,B,0,25   A 0  0    RT 28
141 Worms_Pict,StimB,A,25,0   B 0  1    RT 14
142 Worms_Pict,StimB,B,25,0   B 1  1    RT 23
143 Green_Pict,StimA,A,25,0   B 0  0    RT 28
144 CirclePict,StimC,A,0,25   B 0  0    RT 64
145 CirclePict,StimC,B,0,25   A 0  1    RT 25
146 Green_Pict,StimA,A,25,0   B 0  0    RT 16
147 SticksPict,StimD,B,0,25   B 1  1    RT 18
148 Green_Pict,StimA,A,25,0   B 0  0    RT 22
149 CirclePict,StimC,A,0,25   B 0  0    RT 60
150 CirclePict,StimC,A,0,25   B 0  0    RT 23
151 Worms_Pict,StimB,A,25,0   B 0  1    RT 35
152 SticksPict,StimD,B,0,25   A 0  0    RT 84
153 CirclePict,StimC,B,0,25   B 1  0    RT 31
154 SticksPict,StimD,B,0,25   B 1  1    RT 24
155 CirclePict,StimC,A,0,25   B 0  0    RT 22
156 SticksPict,StimD,A,0,25   A 1  0    RT 55
157 Green_Pict,StimA,A,25,0   B 0  0    RT 30
158 CirclePict,StimC,A,0,25   A 1  1    RT 59
159 Worms_Pict,StimB,B,25,0   B 1  1    RT 32
160 SticksPict,StimD,A,0,25   B 0  1    RT 23

Total AB Correct = 44 of 80 (55% correct)
Total CD Correct = 50 of 80 (62.5% correct)
Total AB optimal = 44 of 80 (55% optimal)
Total CD optimal = 52 of 80 (65% optimal)
Total points = 850
