# Supplementary material for: Identifying the Basal Ganglia Network Model Markers for Medication-Induced Impulsivity in Parkinson's Disease Patients
Source: PLoS One. 2015 Jun 4;10(6):e0127542. doi: 10.1371/journal.pone.0127542 (PMC4456385; doi:10.1371/journal.pone.0127542)
Supplement: S4 File — (ZIP) [file pone.0127542.s004.zip › SMat/Quarters_Pd off___.doc]

Subject ID: PD off
Stimuli:
A = Green_Pict B= SticksPict
C = CirclePict C= Worms_Pict
Stim A is class A 80% of trials; Stim B is class A 20% of trials
    win = 25 points, lose is 0
Stim C is class A 80% of trials; Stim D is class A 20% of trials
    win = 0, lose = 25 points


Key: A/B is subj response, 0/1 is correct?, 0/1 is optimal?
1 Worms_Pict,StimD,B,0,25   A 0  0    RT 180
2 Worms_Pict,StimD,B,0,25   A 0  0    RT 156
3 SticksPict,StimB,B,25,0   A 0  0    RT 136
4 CirclePict,StimC,A,0,25   B 0  0    RT 309
5 SticksPict,StimB,B,25,0   B 1  1    RT 107
6 SticksPict,StimB,B,25,0   A 0  0    RT 68
7 CirclePict,StimC,A,0,25   B 0  0    RT 31
8 Worms_Pict,StimD,B,0,25   A 0  0    RT 18
9 CirclePict,StimC,A,0,25   B 0  0    RT 16
10 Worms_Pict,StimD,B,0,25   A 0  0    RT 23
11 Worms_Pict,StimD,B,0,25   A 0  0    RT 87
12 SticksPict,StimB,B,25,0   A 0  0    RT 63
13 CirclePict,StimC,B,0,25   B 1  0    RT 89
14 CirclePict,StimC,A,0,25   B 0  0    RT 121
15 SticksPict,StimB,B,25,0   A 0  0    RT 52
16 Green_Pict,StimA,A,25,0   A 1  1    RT 103
17 SticksPict,StimB,A,25,0   A 1  0    RT 53
18 Green_Pict,StimA,A,25,0   A 1  1    RT 55
19 Green_Pict,StimA,A,25,0   B 0  0    RT 50
20 Worms_Pict,StimD,A,0,25   A 1  0    RT 62
21 Worms_Pict,StimD,B,0,25   A 0  0    RT 39
22 Green_Pict,StimA,A,25,0   A 1  1    RT 67
23 CirclePict,StimC,A,0,25   A 1  1    RT 38
24 CirclePict,StimC,B,0,25   A 0  1    RT 26
25 Green_Pict,StimA,A,25,0   A 1  1    RT 20
26 Green_Pict,StimA,B,25,0   A 0  1    RT 14
27 Green_Pict,StimA,B,25,0   A 0  1    RT 37
28 SticksPict,StimB,B,25,0   B 1  1    RT 46
29 Worms_Pict,StimD,B,0,25   B 1  1    RT 22
30 SticksPict,StimB,B,25,0   A 0  0    RT 52
31 CirclePict,StimC,A,0,25   B 0  0    RT 0
32 Worms_Pict,StimD,B,0,25   A 0  0    RT 15
33 CirclePict,StimC,A,0,25   B 0  0    RT 6
34 SticksPict,StimB,A,25,0   A 1  0    RT 19
35 Worms_Pict,StimD,A,0,25   B 0  1    RT 31
36 CirclePict,StimC,A,0,25   A 1  1    RT 19
37 Green_Pict,StimA,A,25,0   A 1  1    RT 16
38 Green_Pict,StimA,A,25,0   A 1  1    RT 15
39 SticksPict,StimB,B,25,0   A 0  0    RT 55
40 Green_Pict,StimA,A,25,0   B 0  0    RT 20
41 Green_Pict,StimA,A,25,0   A 1  1    RT 0
42 Green_Pict,StimA,A,25,0   B 0  0    RT 53
43 Worms_Pict,StimD,B,0,25   B 1  1    RT 16
44 SticksPict,StimB,B,25,0   B 1  1    RT 12
45 CirclePict,StimC,B,0,25   B 1  0    RT 13
46 CirclePict,StimC,A,0,25   A 1  1    RT 22
47 Green_Pict,StimA,B,25,0   B 1  0    RT 27
48 Worms_Pict,StimD,B,0,25   B 1  1    RT 15
49 CirclePict,StimC,A,0,25   A 1  1    RT 18
50 Green_Pict,StimA,A,25,0   B 0  0    RT 15
51 SticksPict,StimB,B,25,0   A 0  0    RT 17
52 Worms_Pict,StimD,A,0,25   B 0  1    RT 20
53 Worms_Pict,StimD,B,0,25   B 1  1    RT 17
54 SticksPict,StimB,B,25,0   A 0  0    RT 23
55 Worms_Pict,StimD,A,0,25   A 1  0    RT 20
56 SticksPict,StimB,B,25,0   A 0  0    RT 23
57 Worms_Pict,StimD,B,0,25   A 0  0    RT 16
58 Green_Pict,StimA,A,25,0   A 1  1    RT 23
59 CirclePict,StimC,A,0,25   A 1  1    RT 30
60 Worms_Pict,StimD,B,0,25   A 0  0    RT 32
61 CirclePict,StimC,A,0,25   B 0  0    RT 0
62 SticksPict,StimB,A,25,0   A 1  0    RT 0
63 CirclePict,StimC,A,0,25   A 1  1    RT 8
64 SticksPict,StimB,B,25,0   B 1  1    RT 39
65 SticksPict,StimB,B,25,0   B 1  1    RT 28
66 Green_Pict,StimA,A,25,0   B 0  0    RT 13
67 Green_Pict,StimA,A,25,0   A 1  1    RT 23
68 Green_Pict,StimA,B,25,0   A 0  1    RT 21
69 Worms_Pict,StimD,B,0,25   B 1  1    RT 17
70 Green_Pict,StimA,A,25,0   A 1  1    RT 25
71 SticksPict,StimB,B,25,0   B 1  1    RT 16
72 Green_Pict,StimA,A,25,0   B 0  0    RT 48
73 SticksPict,StimB,B,25,0   A 0  0    RT 19
74 CirclePict,StimC,A,0,25   B 0  0    RT 20
75 CirclePict,StimC,A,0,25   A 1  1    RT 15
76 Worms_Pict,StimD,B,0,25   B 1  1    RT 11
77 CirclePict,StimC,B,0,25   B 1  0    RT 25
78 Worms_Pict,StimD,B,0,25   A 0  0    RT 17
79 SticksPict,StimB,A,25,0   B 0  1    RT 1
80 CirclePict,StimC,A,0,25   A 1  1    RT 16
81 SticksPict,StimB,B,25,0   B 1  1    RT 152
82 Green_Pict,StimA,A,25,0   B 0  0    RT 24
83 CirclePict,StimC,A,0,25   B 0  0    RT 21
84 Green_Pict,StimA,A,25,0   B 0  0    RT 17
85 SticksPict,StimB,B,25,0   B 1  1    RT 17
86 SticksPict,StimB,B,25,0   A 0  0    RT 33
87 Worms_Pict,StimD,B,0,25   B 1  1    RT 27
88 Green_Pict,StimA,A,25,0   B 0  0    RT 29
89 Worms_Pict,StimD,A,0,25   B 0  1    RT 25
90 SticksPict,StimB,B,25,0   A 0  0    RT 146
91 Worms_Pict,StimD,B,0,25   B 1  1    RT 24
92 Worms_Pict,StimD,B,0,25   B 1  1    RT 56
93 CirclePict,StimC,B,0,25   B 1  0    RT 24
94 CirclePict,StimC,B,0,25   B 1  0    RT 23
95 Worms_Pict,StimD,B,0,25   B 1  1    RT 38
96 SticksPict,StimB,B,25,0   B 1  1    RT 40
97 CirclePict,StimC,A,0,25   B 0  0    RT 274
98 CirclePict,StimC,A,0,25   B 0  0    RT 166
99 CirclePict,StimC,A,0,25   B 0  0    RT 31
100 Green_Pict,StimA,A,25,0   B 0  0    RT 13
101 Green_Pict,StimA,A,25,0   B 0  0    RT 21
102 SticksPict,StimB,B,25,0   A 0  0    RT 19
103 SticksPict,StimB,B,25,0   B 1  1    RT 26
104 Worms_Pict,StimD,B,0,25   B 1  1    RT 31
105 CirclePict,StimC,A,0,25   A 1  1    RT 24
106 SticksPict,StimB,A,25,0   A 1  0    RT 42
107 Worms_Pict,StimD,B,0,25   B 1  1    RT 21
108 Worms_Pict,StimD,A,0,25   A 1  0    RT 16
109 CirclePict,StimC,A,0,25   B 0  0    RT 48
110 CirclePict,StimC,A,0,25   A 1  1    RT 37
111 Green_Pict,StimA,A,25,0   A 1  1    RT 37
112 CirclePict,StimC,A,0,25   A 1  1    RT 41
113 Green_Pict,StimA,A,25,0   A 1  1    RT 209
114 Green_Pict,StimA,B,25,0   A 0  1    RT 30
115 Worms_Pict,StimD,B,0,25   A 0  0    RT 64
116 Worms_Pict,StimD,B,0,25   B 1  1    RT 20
117 Green_Pict,StimA,A,25,0   A 1  1    RT 46
118 Green_Pict,StimA,B,25,0   B 1  0    RT 102
119 SticksPict,StimB,A,25,0   A 1  0    RT 106
120 SticksPict,StimB,B,25,0   B 1  1    RT 40
121 Green_Pict,StimA,A,25,0   B 0  0    RT 306
122 CirclePict,StimC,A,0,25   A 1  1    RT 206
123 Green_Pict,StimA,A,25,0   B 0  0    RT 89
124 CirclePict,StimC,A,0,25   B 0  0    RT 62
125 SticksPict,StimB,B,25,0   A 0  0    RT 190
126 SticksPict,StimB,B,25,0   A 0  0    RT 119
127 Green_Pict,StimA,A,25,0   A 1  1    RT 103
128 CirclePict,StimC,A,0,25   B 0  0    RT 110
129 SticksPict,StimB,B,25,0   A 0  0    RT 131
130 Green_Pict,StimA,A,25,0   B 0  0    RT 69
131 Green_Pict,StimA,A,25,0   B 0  0    RT 125
132 Worms_Pict,StimD,B,0,25   A 0  0    RT 71
133 Green_Pict,StimA,B,25,0   A 0  1    RT 109
134 CirclePict,StimC,A,0,25   A 1  1    RT 84
135 Worms_Pict,StimD,A,0,25   A 1  0    RT 70
136 CirclePict,StimC,A,0,25   A 1  1    RT 52
137 Green_Pict,StimA,A,25,0   B 0  0    RT 150
138 SticksPict,StimB,A,25,0   A 1  0    RT 74
139 SticksPict,StimB,B,25,0   B 1  1    RT 32
140 Worms_Pict,StimD,B,0,25   A 0  0    RT 200
141 SticksPict,StimB,B,25,0   A 0  0    RT 93
142 Worms_Pict,StimD,B,0,25   B 1  1    RT 22
143 Green_Pict,StimA,A,25,0   A 1  1    RT 114
144 Green_Pict,StimA,B,25,0   B 1  0    RT 24
145 SticksPict,StimB,B,25,0   A 0  0    RT 114
146 Green_Pict,StimA,A,25,0   B 0  0    RT 131
147 Worms_Pict,StimD,B,0,25   A 0  0    RT 87
148 CirclePict,StimC,A,0,25   B 0  0    RT 61
149 CirclePict,StimC,A,0,25   A 1  1    RT 34
150 Worms_Pict,StimD,B,0,25   A 0  0    RT 66
151 CirclePict,StimC,B,0,25   A 0  1    RT 58
152 CirclePict,StimC,B,0,25   B 1  0    RT 43
153 Worms_Pict,StimD,B,0,25   A 0  0    RT 54
154 Worms_Pict,StimD,A,0,25   B 0  1    RT 77
155 CirclePict,StimC,A,0,25   B 0  0    RT 56
156 SticksPict,StimB,A,25,0   A 1  0    RT 44
157 Worms_Pict,StimD,B,0,25   A 0  0    RT 110
158 SticksPict,StimB,B,25,0   B 1  1    RT 66
159 SticksPict,StimB,B,25,0   A 0  0    RT 70
160 Worms_Pict,StimD,B,0,25   B 1  1    RT 58

Total AB Correct = 38 of 80 (47.5% correct)
Total CD Correct = 40 of 80 (50% correct)
Total AB optimal = 34 of 80 (42.5% optimal)
Total CD optimal = 36 of 80 (45% optimal)
Total points = 450
