# Supplementary material for: Identifying the Basal Ganglia Network Model Markers for Medication-Induced Impulsivity in Parkinson's Disease Patients
Source: PLoS One. 2015 Jun 4;10(6):e0127542. doi: 10.1371/journal.pone.0127542 (PMC4456385; doi:10.1371/journal.pone.0127542)
Supplement: S4 File — (ZIP) [file pone.0127542.s004.zip › SMat/Quarters_PD on ----.doc]

Subject ID: PD on
Stimuli:
A = Worms_Pict B= Green_Pict
C = SticksPict C= CirclePict
Stim A is class A 80% of trials; Stim B is class A 20% of trials
    win = 25 points, lose is 0
Stim C is class A 80% of trials; Stim D is class A 20% of trials
    win = 0, lose = 25 points


Key: A/B is subj response, 0/1 is correct?, 0/1 is optimal?
1 Worms_Pict,StimA,A,25,0   A 1  1    RT 3072
2 Green_Pict,StimB,A,25,0   B 0  1    RT 246
3 Worms_Pict,StimA,A,25,0   B 0  0    RT 776
4 Green_Pict,StimB,B,25,0   B 1  1    RT 2897
5 Worms_Pict,StimA,A,25,0   A 1  1    RT 389
6 CirclePict,StimD,B,0,25   A 0  0    RT 132
7 CirclePict,StimD,B,0,25   B 1  1    RT 247
8 Worms_Pict,StimA,B,25,0  s    RT 341
9 CirclePict,StimD,A,0,25   B 0  1    RT 159
10 Worms_Pict,StimA,A,25,0   A 1  1    RT 331
11 SticksPict,StimC,B,0,25   A 0  1    RT 212
12 CirclePict,StimD,B,0,25   B 1  1    RT 89
13 SticksPict,StimC,A,0,25   B 0  0    RT 152
14 CirclePict,StimD,B,0,25  s    RT 206
15 Worms_Pict,StimA,A,25,0   A 1  1    RT 283
16 Worms_Pict,StimA,A,25,0   B 0  0    RT 149
17 SticksPict,StimC,A,0,25  s    RT 73
18 Worms_Pict,StimA,B,25,0   B 1  0    RT 116
19 SticksPict,StimC,A,0,25   A 1  1    RT 306
20 Worms_Pict,StimA,A,25,0   A 1  1    RT 434
21 Green_Pict,StimB,B,25,0   A 0  0    RT 328
22 SticksPict,StimC,A,0,25  s    RT 107
23 SticksPict,StimC,A,0,25  s    RT 101
24 CirclePict,StimD,A,0,25   B 0  1    RT 154
25 Green_Pict,StimB,B,25,0   B 1  1    RT 104
26 Green_Pict,StimB,B,25,0   A 0  0    RT 118
27 CirclePict,StimD,B,0,25   B 1  1    RT 339
28 Green_Pict,StimB,B,25,0   A 0  0    RT 133
29 SticksPict,StimC,A,0,25  s    RT 69
30 Green_Pict,StimB,B,25,0   B 1  1    RT 121
31 Worms_Pict,StimA,A,25,0   B 0  0    RT 298
32 SticksPict,StimC,A,0,25   B 0  0    RT 121
33 CirclePict,StimD,B,0,25   A 0  0    RT 159
34 Green_Pict,StimB,B,25,0   B 1  1    RT 134
35 CirclePict,StimD,B,0,25   A 0  0    RT 87
36 SticksPict,StimC,B,0,25  s    RT 59
37 Green_Pict,StimB,A,25,0   B 0  1    RT 58
38 SticksPict,StimC,A,0,25   A 1  1    RT 222
39 Green_Pict,StimB,B,25,0   B 1  1    RT 296
40 CirclePict,StimD,B,0,25   B 1  1    RT 383
41 SticksPict,StimC,B,0,25  s    RT 75
42 Worms_Pict,StimA,A,25,0   B 0  0    RT 223
43 Green_Pict,StimB,B,25,0   A 0  0    RT 113
44 Green_Pict,StimB,B,25,0   B 1  1    RT 223
45 CirclePict,StimD,A,0,25   A 1  0    RT 88
46 CirclePict,StimD,B,0,25   B 1  1    RT 330
47 Worms_Pict,StimA,A,25,0   B 0  0    RT 376
48 CirclePict,StimD,A,0,25   A 1  0    RT 87
49 SticksPict,StimC,A,0,25  s    RT 68
50 CirclePict,StimD,B,0,25   B 1  1    RT 99
51 SticksPict,StimC,A,0,25  s    RT 96
52 SticksPict,StimC,A,0,25   B 0  0    RT 102
53 Worms_Pict,StimA,A,25,0   B 0  0    RT 111
54 CirclePict,StimD,B,0,25   B 1  1    RT 273
55 SticksPict,StimC,A,0,25  s    RT 61
56 Green_Pict,StimB,B,25,0   B 1  1    RT 105
57 Worms_Pict,StimA,B,25,0   A 0  1    RT 128
58 CirclePict,StimD,B,0,25   B 1  1    RT 283
59 SticksPict,StimC,A,0,25  s    RT 44
60 Worms_Pict,StimA,B,25,0   B 1  0    RT 139
61 CirclePict,StimD,B,0,25   A 0  0    RT 269
62 Green_Pict,StimB,B,25,0   B 1  1    RT 68
63 Green_Pict,StimB,B,25,0   A 0  0    RT 192
64 Worms_Pict,StimA,A,25,0   B 0  0    RT 449
65 Worms_Pict,StimA,A,25,0   A 1  1    RT 123
66 SticksPict,StimC,A,0,25  s    RT 39
67 Green_Pict,StimB,B,25,0   A 0  0    RT 134
68 Green_Pict,StimB,A,25,0   B 0  1    RT 214
69 Worms_Pict,StimA,A,25,0   B 0  0    RT 233
70 Green_Pict,StimB,B,25,0   A 0  0    RT 104
71 CirclePict,StimD,B,0,25  s    RT 51
72 SticksPict,StimC,A,0,25  s    RT 42
73 Green_Pict,StimB,A,25,0   B 0  1    RT 111
74 SticksPict,StimC,A,0,25  s    RT 47
75 CirclePict,StimD,B,0,25  s    RT 50
76 Green_Pict,StimB,B,25,0   B 1  1    RT 131
77 Worms_Pict,StimA,A,25,0   A 1  1    RT 207
78 Worms_Pict,StimA,A,25,0   B 0  0    RT 81
79 CirclePict,StimD,B,0,25  s    RT 45
80 SticksPict,StimC,B,0,25  s    RT 20
81 SticksPict,StimC,A,0,25  s    RT 78
82 CirclePict,StimD,B,0,25  s    RT 57
83 CirclePict,StimD,B,0,25  s    RT 67
84 Worms_Pict,StimA,A,25,0   A 1  1    RT 143
85 SticksPict,StimC,A,0,25  s    RT 41
86 CirclePict,StimD,A,0,25  s    RT 50
87 Green_Pict,StimB,B,25,0   A 0  0    RT 334
88 CirclePict,StimD,B,0,25  s    RT 56
89 SticksPict,StimC,A,0,25  s    RT 34
90 CirclePict,StimD,B,0,25  s    RT 36
91 Worms_Pict,StimA,A,25,0   A 1  1    RT 165
92 SticksPict,StimC,A,0,25  s    RT 42
93 SticksPict,StimC,A,0,25  s    RT 26
94 Green_Pict,StimB,B,25,0   A 0  0    RT 148
95 Green_Pict,StimB,A,25,0   A 1  0    RT 243
96 Worms_Pict,StimA,A,25,0   A 1  1    RT 407
97 Green_Pict,StimB,B,25,0   B 1  1    RT 218
98 Worms_Pict,StimA,A,25,0   B 0  0    RT 474
99 Green_Pict,StimB,B,25,0   A 0  0    RT 119
100 Worms_Pict,StimA,B,25,0   A 0  1    RT 432
101 Worms_Pict,StimA,A,25,0   B 0  0    RT 436
102 Green_Pict,StimB,B,25,0   A 0  0    RT 100
103 Green_Pict,StimB,A,25,0   B 0  1    RT 127
104 SticksPict,StimC,B,0,25  s    RT 78
105 CirclePict,StimD,B,0,25  s    RT 56
106 SticksPict,StimC,A,0,25  s    RT 34
107 Worms_Pict,StimA,A,25,0   A 1  1    RT 152
108 CirclePict,StimD,B,0,25  s    RT 53
109 CirclePict,StimD,B,0,25  s    RT 30
110 SticksPict,StimC,B,0,25  s    RT 57
111 SticksPict,StimC,A,0,25  s    RT 29
112 CirclePict,StimD,A,0,25  s    RT 56
113 CirclePict,StimD,B,0,25  s    RT 57
114 SticksPict,StimC,A,0,25  s    RT 47
115 Green_Pict,StimB,B,25,0  s    RT 44
116 Worms_Pict,StimA,A,25,0   B 0  0    RT 95
117 Worms_Pict,StimA,A,25,0   A 1  1    RT 147
118 Worms_Pict,StimA,B,25,0   A 0  1    RT 408
119 Green_Pict,StimB,B,25,0   B 1  1    RT 133
120 Green_Pict,StimB,B,25,0   B 1  1    RT 149
121 Green_Pict,StimB,A,25,0   B 0  1    RT 270
122 Worms_Pict,StimA,A,25,0   A 1  1    RT 98
123 Worms_Pict,StimA,A,25,0   B 0  0    RT 281
124 SticksPict,StimC,A,0,25  s    RT 54
125 CirclePict,StimD,B,0,25  s    RT 20
126 CirclePict,StimD,B,0,25  s    RT 20
127 Green_Pict,StimB,B,25,0   B 1  1    RT 97
128 Green_Pict,StimB,B,25,0   B 1  1    RT 122
129 SticksPict,StimC,A,0,25  s    RT 53
130 SticksPict,StimC,B,0,25  s    RT 124
131 CirclePict,StimD,B,0,25  s    RT 54
132 CirclePict,StimD,A,0,25  s    RT 45
133 CirclePict,StimD,B,0,25  s    RT 43
134 SticksPict,StimC,A,0,25  s    RT 98
135 Worms_Pict,StimA,A,25,0   A 1  1    RT 108
136 Green_Pict,StimB,B,25,0   B 1  1    RT 103
137 CirclePict,StimD,B,0,25  s    RT 52
138 CirclePict,StimD,B,0,25  s    RT 23
139 Green_Pict,StimB,B,25,0   A 0  0    RT 191
140 Worms_Pict,StimA,A,25,0   A 1  1    RT 205
141 Green_Pict,StimB,B,25,0   B 1  1    RT 106
142 Worms_Pict,StimA,B,25,0   A 0  1    RT 93
143 Worms_Pict,StimA,A,25,0   A 1  1    RT 155
144 Green_Pict,StimB,B,25,0   B 1  1    RT 86
145 SticksPict,StimC,A,0,25  s    RT 48
146 SticksPict,StimC,A,0,25  s    RT 23
147 CirclePict,StimD,B,0,25  s    RT 34
148 Worms_Pict,StimA,B,25,0  s    RT 17
149 Worms_Pict,StimA,A,25,0   A 1  1    RT 114
150 Worms_Pict,StimA,A,25,0   A 1  1    RT 198
151 SticksPict,StimC,A,0,25  s    RT 64
152 Green_Pict,StimB,A,25,0   B 0  1    RT 98
153 SticksPict,StimC,A,0,25  s    RT 45
154 SticksPict,StimC,B,0,25  s    RT 55
155 CirclePict,StimD,A,0,25  s    RT 43
156 SticksPict,StimC,A,0,25  s    RT 32
157 CirclePict,StimD,B,0,25  s    RT 35
158 Green_Pict,StimB,B,25,0   B 1  1    RT 85
159 Green_Pict,StimB,B,25,0   B 1  1    RT 112
160 Worms_Pict,StimA,A,25,0   A 1  1    RT 77

Total AB Correct = 41 of 77 (53.246753% correct)
Total CD Correct = 12 of 22 (54.545455% correct)
Total AB optimal = 49 of 77 (63.636364% optimal)
Total CD optimal = 13 of 22 (59.090909% optimal)
Total points = 1275
