# Supplementary material for: Identifying the Basal Ganglia Network Model Markers for Medication-Induced Impulsivity in Parkinson's Disease Patients
Source: PLoS One. 2015 Jun 4;10(6):e0127542. doi: 10.1371/journal.pone.0127542 (PMC4456385; doi:10.1371/journal.pone.0127542)
Supplement: S4 File — (ZIP) [file pone.0127542.s004.zip › SMat/Quarters_PD on.doc]

Quarters
Subject ID: On
Stimuli:
A = SticksPict B= CirclePict
C = Worms_Pict C= Green_Pict
Stim A is class A 80% of trials; Stim B is class A 20% of trials
    win = 25 points, lose is 0
Stim C is class A 80% of trials; Stim D is class A 20% of trials
    win = 0, lose = 25 points


Key: A/B is subj response, 0/1 is correct?, 0/1 is optimal?
1 CirclePict,StimB,B,25,0   B 1  1    RT 261
2 Worms_Pict,StimC,B,0,25   A 0  1    RT 176
3 Green_Pict,StimD,A,0,25   A 1  0    RT 562
4 SticksPict,StimA,B,25,0   A 0  1    RT 215
5 SticksPict,StimA,A,25,0   A 1  1    RT 173
6 CirclePict,StimB,B,25,0   B 1  1    RT 104
7 Worms_Pict,StimC,A,0,25   B 0  0    RT 89
8 CirclePict,StimB,A,25,0   B 0  1    RT 226
9 Worms_Pict,StimC,A,0,25   A 1  1    RT 335
10 Green_Pict,StimD,B,0,25   A 0  0    RT 393
11 Worms_Pict,StimC,B,0,25   B 1  0    RT 248
12 CirclePict,StimB,B,25,0   B 1  1    RT 125
13 SticksPict,StimA,A,25,0   B 0  0    RT 196
14 Green_Pict,StimD,B,0,25   A 0  0    RT 118
15 CirclePict,StimB,B,25,0   B 1  1    RT 117
16 CirclePict,StimB,B,25,0   B 1  1    RT 131
17 SticksPict,StimA,A,25,0   A 1  1    RT 53
18 SticksPict,StimA,A,25,0   A 1  1    RT 74
19 Green_Pict,StimD,A,0,25   A 1  0    RT 99
20 SticksPict,StimA,A,25,0   A 1  1    RT 376
21 Worms_Pict,StimC,A,0,25   B 0  0    RT 119
22 CirclePict,StimB,B,25,0   B 1  1    RT 44
23 SticksPict,StimA,A,25,0   A 1  1    RT 73
24 Green_Pict,StimD,B,0,25   A 0  0    RT 54
25 CirclePict,StimB,B,25,0   B 1  1    RT 61
26 Green_Pict,StimD,B,0,25   B 1  1    RT 41
27 Green_Pict,StimD,B,0,25   B 1  1    RT 113
28 Worms_Pict,StimC,A,0,25   A 1  1    RT 83
29 Green_Pict,StimD,B,0,25   B 1  1    RT 154
30 Green_Pict,StimD,B,0,25   B 1  1    RT 129
31 CirclePict,StimB,A,25,0   B 0  1    RT 54
32 SticksPict,StimA,A,25,0   A 1  1    RT 38
33 CirclePict,StimB,B,25,0   B 1  1    RT 35
34 Green_Pict,StimD,B,0,25   B 1  1    RT 68
35 SticksPict,StimA,A,25,0   A 1  1    RT 36
36 SticksPict,StimA,B,25,0   A 0  1    RT 71
37 Worms_Pict,StimC,A,0,25   B 0  0    RT 113
38 Worms_Pict,StimC,A,0,25   A 1  1    RT 58
39 Worms_Pict,StimC,A,0,25   A 1  1    RT 58
40 Worms_Pict,StimC,A,0,25   A 1  1    RT 38
41 Worms_Pict,StimC,A,0,25   A 1  1    RT 37
42 Green_Pict,StimD,A,0,25   B 0  1    RT 57
43 SticksPict,StimA,A,25,0   A 1  1    RT 51
44 CirclePict,StimB,B,25,0   B 1  1    RT 39
45 Green_Pict,StimD,B,0,25   A 0  0    RT 151
46 Worms_Pict,StimC,A,0,25   A 1  1    RT 83
47 Green_Pict,StimD,B,0,25   B 1  1    RT 42
48 Worms_Pict,StimC,A,0,25   A 1  1    RT 43
49 Green_Pict,StimD,B,0,25   B 1  1    RT 22
50 Worms_Pict,StimC,A,0,25   A 1  1    RT 35
51 CirclePict,StimB,B,25,0   B 1  1    RT 82
52 SticksPict,StimA,A,25,0   A 1  1    RT 34
53 Green_Pict,StimD,B,0,25   B 1  1    RT 130
54 SticksPict,StimA,B,25,0   A 0  1    RT 27
55 Green_Pict,StimD,B,0,25   B 1  1    RT 70
56 SticksPict,StimA,A,25,0   A 1  1    RT 37
57 CirclePict,StimB,B,25,0   B 1  1    RT 55
58 Worms_Pict,StimC,B,0,25   A 0  1    RT 101
59 Green_Pict,StimD,B,0,25   B 1  1    RT 54
60 Green_Pict,StimD,A,0,25   B 0  1    RT 132
61 Worms_Pict,StimC,A,0,25   A 1  1    RT 114
62 Worms_Pict,StimC,B,0,25   A 0  1    RT 53
63 SticksPict,StimA,A,25,0   A 1  1    RT 47
64 SticksPict,StimA,B,25,0   A 0  1    RT 114
65 CirclePict,StimB,B,25,0   B 1  1    RT 34
66 Green_Pict,StimD,B,0,25   A 0  0    RT 211
67 CirclePict,StimB,B,25,0   B 1  1    RT 40
68 Worms_Pict,StimC,A,0,25   A 1  1    RT 67
69 SticksPict,StimA,A,25,0   A 1  1    RT 38
70 Green_Pict,StimD,B,0,25   B 1  1    RT 61
71 CirclePict,StimB,B,25,0   B 1  1    RT 57
72 CirclePict,StimB,B,25,0   B 1  1    RT 35
73 SticksPict,StimA,A,25,0   A 1  1    RT 81
74 SticksPict,StimA,A,25,0   A 1  1    RT 62
75 CirclePict,StimB,A,25,0   B 0  1    RT 34
76 SticksPict,StimA,A,25,0   A 1  1    RT 75
77 CirclePict,StimB,A,25,0   B 0  1    RT 42
78 Worms_Pict,StimC,A,0,25   A 1  1    RT 73
79 CirclePict,StimB,B,25,0   B 1  1    RT 44
80 Worms_Pict,StimC,A,0,25   A 1  1    RT 57
81 Worms_Pict,StimC,A,0,25   A 1  1    RT 141
82 SticksPict,StimA,A,25,0   A 1  1    RT 49
83 SticksPict,StimA,B,25,0   A 0  1    RT 185
84 CirclePict,StimB,B,25,0   B 1  1    RT 54
85 Worms_Pict,StimC,A,0,25   A 1  1    RT 61
86 Worms_Pict,StimC,A,0,25   A 1  1    RT 59
87 SticksPict,StimA,B,25,0   A 0  1    RT 189
88 Worms_Pict,StimC,B,0,25   A 0  1    RT 41
89 CirclePict,StimB,B,25,0   B 1  1    RT 33
90 Green_Pict,StimD,B,0,25   B 1  1    RT 37
91 Worms_Pict,StimC,A,0,25   A 1  1    RT 37
92 Green_Pict,StimD,B,0,25   B 1  1    RT 57
93 Green_Pict,StimD,B,0,25   B 1  1    RT 252
94 Worms_Pict,StimC,A,0,25   A 1  1    RT 54
95 CirclePict,StimB,A,25,0   B 0  1    RT 58
96 Worms_Pict,StimC,B,0,25   A 0  1    RT 123
97 Worms_Pict,StimC,A,0,25   A 1  1    RT 53
98 Green_Pict,StimD,B,0,25   B 1  1    RT 46
99 SticksPict,StimA,A,25,0   A 1  1    RT 44
100 CirclePict,StimB,B,25,0   B 1  1    RT 107
101 Worms_Pict,StimC,A,0,25   A 1  1    RT 69
102 Green_Pict,StimD,B,0,25   B 1  1    RT 46
103 CirclePict,StimB,B,25,0   B 1  1    RT 53
104 Green_Pict,StimD,A,0,25   B 0  1    RT 52
105 CirclePict,StimB,B,25,0   B 1  1    RT 50
106 CirclePict,StimB,B,25,0   B 1  1    RT 58
107 CirclePict,StimB,B,25,0   B 1  1    RT 59
108 Worms_Pict,StimC,A,0,25   A 1  1    RT 166
109 SticksPict,StimA,A,25,0   A 1  1    RT 106
110 SticksPict,StimA,A,25,0   A 1  1    RT 197
111 SticksPict,StimA,A,25,0   A 1  1    RT 48
112 SticksPict,StimA,A,25,0   A 1  1    RT 48
113 SticksPict,StimA,A,25,0   A 1  1    RT 65
114 Green_Pict,StimD,A,0,25   B 0  1    RT 53
115 CirclePict,StimB,A,25,0   B 0  1    RT 45
116 Green_Pict,StimD,B,0,25   B 1  1    RT 41
117 CirclePict,StimB,B,25,0   B 1  1    RT 38
118 Green_Pict,StimD,B,0,25   B 1  1    RT 42
119 Green_Pict,StimD,B,0,25   B 1  1    RT 74
120 SticksPict,StimA,A,25,0   A 1  1    RT 53
121 CirclePict,StimB,B,25,0   B 1  1    RT 49
122 CirclePict,StimB,B,25,0   B 1  1    RT 48
123 SticksPict,StimA,A,25,0   A 1  1    RT 49
124 Green_Pict,StimD,A,0,25   A 1  0    RT 95
125 SticksPict,StimA,A,25,0   A 1  1    RT 77
126 Green_Pict,StimD,B,0,25   B 1  1    RT 91
127 SticksPict,StimA,B,25,0   A 0  1    RT 188
128 Worms_Pict,StimC,A,0,25   A 1  1    RT 63
129 SticksPict,StimA,A,25,0   A 1  1    RT 53
130 Green_Pict,StimD,B,0,25   B 1  1    RT 266
131 SticksPict,StimA,A,25,0   A 1  1    RT 50
132 Green_Pict,StimD,B,0,25   A 0  0    RT 108
133 Worms_Pict,StimC,A,0,25   A 1  1    RT 75
134 SticksPict,StimA,A,25,0   A 1  1    RT 55
135 Worms_Pict,StimC,A,0,25   A 1  1    RT 46
136 CirclePict,StimB,B,25,0   B 1  1    RT 68
137 Green_Pict,StimD,A,0,25   B 0  1    RT 119
138 Green_Pict,StimD,B,0,25   B 1  1    RT 57
139 Green_Pict,StimD,B,0,25   B 1  1    RT 44
140 Worms_Pict,StimC,B,0,25   A 0  1    RT 51
141 CirclePict,StimB,B,25,0   B 1  1    RT 50
142 Green_Pict,StimD,B,0,25   B 1  1    RT 67
143 CirclePict,StimB,B,25,0   A 0  0    RT 37
144 CirclePict,StimB,A,25,0   B 0  1    RT 32
145 CirclePict,StimB,B,25,0   B 1  1    RT 27
146 Worms_Pict,StimC,A,0,25   A 1  1    RT 49
147 SticksPict,StimA,A,25,0   A 1  1    RT 34
148 Green_Pict,StimD,B,0,25   B 1  1    RT 59
149 Worms_Pict,StimC,A,0,25   A 1  1    RT 77
150 Worms_Pict,StimC,B,0,25   A 0  1    RT 56
151 CirclePict,StimB,A,25,0   B 0  1    RT 70
152 SticksPict,StimA,B,25,0   A 0  1    RT 40
153 Green_Pict,StimD,B,0,25   B 1  1    RT 41
154 SticksPict,StimA,A,25,0   A 1  1    RT 42
155 CirclePict,StimB,B,25,0   B 1  1    RT 42
156 Worms_Pict,StimC,A,0,25   A 1  1    RT 44
157 SticksPict,StimA,A,25,0   A 1  1    RT 51
158 Worms_Pict,StimC,A,0,25   A 1  1    RT 46
159 Worms_Pict,StimC,A,0,25   B 0  0    RT 25
160 CirclePict,StimB,B,25,0   B 1  1    RT 66


Total AB Correct = 62 (77.5% correct)
Total CD Correct = 58 (72.5% correct)
Total AB optimal = 78 (97.5% optimal)
Total CD optimal = 66 (82.5% optimal)
Total points = 1500
