# Supplementary material for: Identifying the Basal Ganglia Network Model Markers for Medication-Induced Impulsivity in Parkinson's Disease Patients
Source: PLoS One. 2015 Jun 4;10(6):e0127542. doi: 10.1371/journal.pone.0127542 (PMC4456385; doi:10.1371/journal.pone.0127542)
Supplement: S4 File — (ZIP) [file pone.0127542.s004.zip › SMat/Quarters_PD on_.doc]

Subject ID: PD on

Stimuli:
A = CirclePict B= SticksPict
C = Worms_Pict C= Green_Pict
Stim A is class A 80% of trials; Stim B is class A 20% of trials
    win = 25 points, lose is 0
Stim C is class A 80% of trials; Stim D is class A 20% of trials
    win = 0, lose = 25 points


Key: A/B is subj response, 0/1 is correct?, 0/1 is optimal?
1 Green_Pict,StimD,B,0,25   A 0  0    RT 435
2 SticksPict,StimB,B,25,0   A 0  0    RT 116
3 CirclePict,StimA,B,25,0   B 1  0    RT 79
4 Green_Pict,StimD,B,0,25   B 1  1    RT 72
5 SticksPict,StimB,B,25,0   A 0  0    RT 94
6 Green_Pict,StimD,B,0,25   B 1  1    RT 180
7 Worms_Pict,StimC,A,0,25   A 1  1    RT 123
8 Worms_Pict,StimC,B,0,25   A 0  1    RT 92
9 SticksPict,StimB,B,25,0   B 1  1    RT 84
10 Worms_Pict,StimC,A,0,25   A 1  1    RT 80
11 CirclePict,StimA,B,25,0   B 1  0    RT 59
12 Green_Pict,StimD,A,0,25   B 0  1    RT 77
13 SticksPict,StimB,B,25,0   A 0  0    RT 74
14 SticksPict,StimB,B,25,0   B 1  1    RT 306
15 SticksPict,StimB,B,25,0  s    RT 92
16 CirclePict,StimA,A,25,0   A 1  1    RT 54
17 SticksPict,StimB,B,25,0   B 1  1    RT 86
18 Green_Pict,StimD,B,0,25   A 0  0    RT 46
19 Worms_Pict,StimC,A,0,25   B 0  0    RT 43
20 Worms_Pict,StimC,A,0,25   A 1  1    RT 40
21 CirclePict,StimA,A,25,0   A 1  1    RT 36
22 Worms_Pict,StimC,A,0,25   A 1  1    RT 40
23 SticksPict,StimB,B,25,0   A 0  0    RT 33
24 CirclePict,StimA,A,25,0   A 1  1    RT 32
25 Worms_Pict,StimC,A,0,25   A 1  1    RT 34
26 CirclePict,StimA,A,25,0   A 1  1    RT 45
27 Green_Pict,StimD,A,0,25   A 1  0    RT 59
28 CirclePict,StimA,A,25,0   A 1  1    RT 35
29 Green_Pict,StimD,B,0,25   A 0  0    RT 29
30 Worms_Pict,StimC,B,0,25   A 0  1    RT 37
31 SticksPict,StimB,A,25,0   B 0  1    RT 36
32 SticksPict,StimB,A,25,0   B 0  1    RT 49
33 Green_Pict,StimD,B,0,25   B 1  1    RT 31
34 Worms_Pict,StimC,A,0,25   B 0  0    RT 35
35 Green_Pict,StimD,B,0,25   B 1  1    RT 63
36 Green_Pict,StimD,B,0,25   B 1  1    RT 53
37 CirclePict,StimA,A,25,0   A 1  1    RT 64
38 CirclePict,StimA,A,25,0   A 1  1    RT 91
39 Worms_Pict,StimC,A,0,25   B 0  0    RT 68
40 CirclePict,StimA,A,25,0   A 1  1    RT 33
41 Worms_Pict,StimC,A,0,25   A 1  1    RT 30
42 Worms_Pict,StimC,A,0,25   A 1  1    RT 37
43 Worms_Pict,StimC,A,0,25   A 1  1    RT 33
44 Green_Pict,StimD,B,0,25   B 1  1    RT 58
45 CirclePict,StimA,A,25,0   A 1  1    RT 44
46 CirclePict,StimA,A,25,0   A 1  1    RT 41
47 SticksPict,StimB,A,25,0   B 0  1    RT 56
48 SticksPict,StimB,B,25,0   B 1  1    RT 47
49 Green_Pict,StimD,B,0,25   B 1  1    RT 74
50 CirclePict,StimA,B,25,0   A 0  1    RT 40
51 Green_Pict,StimD,A,0,25   B 0  1    RT 42
52 Worms_Pict,StimC,A,0,25   A 1  1    RT 72
53 SticksPict,StimB,B,25,0   B 1  1    RT 78
54 Worms_Pict,StimC,A,0,25   B 0  0    RT 90
55 Worms_Pict,StimC,A,0,25   A 1  1    RT 42
56 SticksPict,StimB,B,25,0   B 1  1    RT 57
57 CirclePict,StimA,A,25,0   A 1  1    RT 43
58 SticksPict,StimB,A,25,0   B 0  1    RT 60
59 CirclePict,StimA,A,25,0   A 1  1    RT 41
60 Green_Pict,StimD,B,0,25   A 0  0    RT 107
61 CirclePict,StimA,A,25,0   A 1  1    RT 36
62 Worms_Pict,StimC,A,0,25   A 1  1    RT 69
63 Green_Pict,StimD,B,0,25   A 0  0    RT 52
64 SticksPict,StimB,B,25,0   B 1  1    RT 60
65 Worms_Pict,StimC,B,0,25   A 0  1    RT 60
66 Green_Pict,StimD,B,0,25   B 1  1    RT 43
67 Green_Pict,StimD,B,0,25   B 1  1    RT 46
68 CirclePict,StimA,A,25,0   A 1  1    RT 39
69 SticksPict,StimB,B,25,0   B 1  1    RT 58
70 CirclePict,StimA,B,25,0   A 0  1    RT 36
71 CirclePict,StimA,A,25,0   A 1  1    RT 32
72 Green_Pict,StimD,B,0,25   B 1  1    RT 72
73 SticksPict,StimB,B,25,0   B 1  1    RT 70
74 Worms_Pict,StimC,A,0,25  s    RT 54
75 SticksPict,StimB,B,25,0   B 1  1    RT 53
76 Green_Pict,StimD,A,0,25   B 0  1    RT 63
77 SticksPict,StimB,B,25,0   B 1  1    RT 58
78 CirclePict,StimA,A,25,0   A 1  1    RT 38
79 Green_Pict,StimD,B,0,25   A 0  0    RT 44
80 Worms_Pict,StimC,B,0,25  s    RT 53
81 CirclePict,StimA,B,25,0   A 0  1    RT 36
82 CirclePict,StimA,A,25,0   A 1  1    RT 31
83 Green_Pict,StimD,B,0,25   A 0  0    RT 71
84 Green_Pict,StimD,B,0,25  s    RT 49
85 CirclePict,StimA,A,25,0   A 1  1    RT 38
86 Green_Pict,StimD,B,0,25  s    RT 59
87 Worms_Pict,StimC,A,0,25  s    RT 140
88 Green_Pict,StimD,A,0,25  s    RT 130
89 Worms_Pict,StimC,A,0,25  s    RT 43
90 Worms_Pict,StimC,A,0,25  s    RT 34
91 SticksPict,StimB,A,25,0   B 0  1    RT 63
92 Green_Pict,StimD,B,0,25  s    RT 60
93 Green_Pict,StimD,B,0,25  s    RT 117
94 Worms_Pict,StimC,A,0,25   B 0  0    RT 102
95 CirclePict,StimA,A,25,0   A 1  1    RT 40
96 Worms_Pict,StimC,A,0,25   A 1  1    RT 48
97 Worms_Pict,StimC,A,0,25   A 1  1    RT 37
98 CirclePict,StimA,A,25,0   A 1  1    RT 32
99 CirclePict,StimA,B,25,0   A 0  1    RT 31
100 SticksPict,StimB,B,25,0   B 1  1    RT 70
101 CirclePict,StimA,A,25,0   A 1  1    RT 44
102 Worms_Pict,StimC,A,0,25   A 1  1    RT 87
103 Worms_Pict,StimC,A,0,25   A 1  1    RT 61
104 Green_Pict,StimD,A,0,25  s    RT 149
105 CirclePict,StimA,A,25,0   A 1  1    RT 41
106 SticksPict,StimB,B,25,0   B 1  1    RT 51
107 Green_Pict,StimD,B,0,25  s    RT 88
108 SticksPict,StimB,B,25,0   B 1  1    RT 50
109 Worms_Pict,StimC,B,0,25   A 0  1    RT 83
110 SticksPict,StimB,B,25,0   B 1  1    RT 50
111 SticksPict,StimB,B,25,0   B 1  1    RT 34
112 Worms_Pict,StimC,B,0,25   B 1  0    RT 66
113 Green_Pict,StimD,B,0,25  s    RT 70
114 SticksPict,StimB,B,25,0   B 1  1    RT 48
115 CirclePict,StimA,A,25,0   A 1  1    RT 57
116 SticksPict,StimB,B,25,0   B 1  1    RT 77
117 Green_Pict,StimD,B,0,25   B 1  1    RT 73
118 SticksPict,StimB,B,25,0   B 1  1    RT 79
119 SticksPict,StimB,A,25,0   B 0  1    RT 55
120 CirclePict,StimA,A,25,0   A 1  1    RT 50
121 CirclePict,StimA,A,25,0   A 1  1    RT 52
122 SticksPict,StimB,B,25,0   B 1  1    RT 44
123 CirclePict,StimA,A,25,0   A 1  1    RT 35
124 Green_Pict,StimD,B,0,25   B 1  1    RT 51
125 CirclePict,StimA,B,25,0   A 0  1    RT 31
126 CirclePict,StimA,A,25,0   A 1  1    RT 52
127 Worms_Pict,StimC,A,0,25   B 0  0    RT 54
128 Worms_Pict,StimC,A,0,25   A 1  1    RT 43
129 Worms_Pict,StimC,B,0,25   A 0  1    RT 46
130 Green_Pict,StimD,B,0,25   B 1  1    RT 94
131 Worms_Pict,StimC,A,0,25   A 1  1    RT 71
132 Green_Pict,StimD,B,0,25   B 1  1    RT 58
133 Green_Pict,StimD,B,0,25   B 1  1    RT 41
134 Worms_Pict,StimC,A,0,25   B 0  0    RT 38
135 SticksPict,StimB,B,25,0   B 1  1    RT 61
136 Green_Pict,StimD,B,0,25   B 1  1    RT 51
137 SticksPict,StimB,A,25,0   B 0  1    RT 66
138 Green_Pict,StimD,B,0,25   B 1  1    RT 85
139 Green_Pict,StimD,A,0,25   B 0  1    RT 74
140 Worms_Pict,StimC,A,0,25   B 0  0    RT 79
141 CirclePict,StimA,A,25,0   A 1  1    RT 40
142 CirclePict,StimA,A,25,0   A 1  1    RT 21
143 CirclePict,StimA,A,25,0   A 1  1    RT 24
144 SticksPict,StimB,A,25,0   B 0  1    RT 56
145 SticksPict,StimB,B,25,0   B 1  1    RT 37
146 Green_Pict,StimD,B,0,25   B 1  1    RT 46
147 SticksPict,StimB,B,25,0   B 1  1    RT 54
148 Worms_Pict,StimC,B,0,25  s    RT 25
149 Green_Pict,StimD,B,0,25   B 1  1    RT 44
150 SticksPict,StimB,B,25,0   B 1  1    RT 51
151 SticksPict,StimB,B,25,0   B 1  1    RT 41
152 Worms_Pict,StimC,A,0,25  s    RT 41
153 Worms_Pict,StimC,A,0,25  s    RT 56
154 Green_Pict,StimD,A,0,25   B 0  1    RT 47
155 SticksPict,StimB,B,25,0   B 1  1    RT 95
156 CirclePict,StimA,A,25,0   A 1  1    RT 90
157 CirclePict,StimA,A,25,0   A 1  1    RT 51
158 CirclePict,StimA,B,25,0   A 0  1    RT 28
159 SticksPict,StimB,B,25,0   B 1  1    RT 64
160 Worms_Pict,StimC,A,0,25  s    RT 249


Total AB Correct = 61 of 79 (77.21519% correct)
Total CD Correct = 38 of 63 (60.31746% correct)
Total AB optimal = 73 of 79 (92.405063% optimal)
Total CD optimal = 46 of 63 (73.015873% optimal)
Total points = 1400
