# Supplementary material for: Identifying the Basal Ganglia Network Model Markers for Medication-Induced Impulsivity in Parkinson's Disease Patients
Source: PLoS One. 2015 Jun 4;10(6):e0127542. doi: 10.1371/journal.pone.0127542 (PMC4456385; doi:10.1371/journal.pone.0127542)
Supplement: S4 File — (ZIP) [file pone.0127542.s004.zip › SMat/Quarters_PD on___.doc]

Subject ID: PD on

Stimuli:
A = SticksPict B= CirclePict
C = Worms_Pict C= Green_Pict
Stim A is class A 80% of trials; Stim B is class A 20% of trials
    win = 25 points, lose is 0
Stim C is class A 80% of trials; Stim D is class A 20% of trials
    win = 0, lose = 25 points


Key: A/B is subj response, 0/1 is correct?, 0/1 is optimal?
1 Green_Pict,StimD,B,0,25   A 0  0    RT 505
2 CirclePict,StimB,B,25,0   A 0  0    RT 189
3 SticksPict,StimA,B,25,0   B 1  0    RT 353
4 SticksPict,StimA,B,25,0   B 1  0    RT 98
5 Worms_Pict,StimC,A,0,25   A 1  1    RT 161
6 SticksPict,StimA,A,25,0   B 0  0    RT 86
7 CirclePict,StimB,A,25,0   A 1  0    RT 183
8 Green_Pict,StimD,B,0,25   B 1  1    RT 134
9 Green_Pict,StimD,B,0,25   B 1  1    RT 108
10 Worms_Pict,StimC,B,0,25   A 0  1    RT 70
11 Worms_Pict,StimC,A,0,25   B 0  0    RT 67
12 SticksPict,StimA,A,25,0   B 0  0    RT 92
13 SticksPict,StimA,A,25,0   A 1  1    RT 45
14 CirclePict,StimB,B,25,0   B 1  1    RT 72
15 CirclePict,StimB,B,25,0   B 1  1    RT 49
16 Worms_Pict,StimC,A,0,25   B 0  0    RT 74
17 Worms_Pict,StimC,A,0,25   A 1  1    RT 54
18 SticksPict,StimA,A,25,0   B 0  0    RT 60
19 SticksPict,StimA,A,25,0   A 1  1    RT 39
20 Green_Pict,StimD,B,0,25   B 1  1    RT 108
21 Worms_Pict,StimC,A,0,25   B 0  0    RT 88
22 CirclePict,StimB,B,25,0   B 1  1    RT 69
23 CirclePict,StimB,B,25,0   B 1  1    RT 54
24 Green_Pict,StimD,B,0,25   A 0  0    RT 144
25 SticksPict,StimA,A,25,0   B 0  0    RT 128
26 CirclePict,StimB,A,25,0   B 0  1    RT 55
27 Worms_Pict,StimC,A,0,25   B 0  0    RT 52
28 SticksPict,StimA,A,25,0   A 1  1    RT 56
29 CirclePict,StimB,B,25,0   B 1  1    RT 57
30 Worms_Pict,StimC,B,0,25   A 0  1    RT 113
31 Green_Pict,StimD,B,0,25   A 0  0    RT 69
32 SticksPict,StimA,A,25,0   B 0  0    RT 61
33 Worms_Pict,StimC,A,0,25   A 1  1    RT 84
34 Green_Pict,StimD,B,0,25   B 1  1    RT 54
35 Green_Pict,StimD,A,0,25   A 1  0    RT 120
36 CirclePict,StimB,B,25,0   B 1  1    RT 81
37 Green_Pict,StimD,B,0,25  s    RT 60
38 Worms_Pict,StimC,A,0,25   A 1  1    RT 148
39 CirclePict,StimB,B,25,0   B 1  1    RT 76
40 Green_Pict,StimD,A,0,25   A 1  0    RT 107
41 Worms_Pict,StimC,A,0,25   A 1  1    RT 110
42 Green_Pict,StimD,B,0,25   A 0  0    RT 56
43 SticksPict,StimA,A,25,0   B 0  0    RT 200
44 CirclePict,StimB,B,25,0   B 1  1    RT 52
45 Worms_Pict,StimC,A,0,25   A 1  1    RT 160
46 CirclePict,StimB,B,25,0   B 1  1    RT 38
47 Worms_Pict,StimC,A,0,25   B 0  0    RT 352
48 SticksPict,StimA,A,25,0   A 1  1    RT 53
49 SticksPict,StimA,A,25,0   A 1  1    RT 55
50 SticksPict,StimA,A,25,0   A 1  1    RT 33
51 SticksPict,StimA,A,25,0   A 1  1    RT 33
52 CirclePict,StimB,A,25,0   B 0  1    RT 53
53 Green_Pict,StimD,A,0,25   A 1  0    RT 73
54 CirclePict,StimB,A,25,0   B 0  1    RT 48
55 SticksPict,StimA,B,25,0   A 0  1    RT 54
56 Worms_Pict,StimC,A,0,25   B 0  0    RT 74
57 Worms_Pict,StimC,B,0,25   A 0  1    RT 45
58 Green_Pict,StimD,B,0,25   B 1  1    RT 49
59 CirclePict,StimB,B,25,0   B 1  1    RT 47
60 CirclePict,StimB,B,25,0   B 1  1    RT 46
61 SticksPict,StimA,B,25,0   A 0  1    RT 54
62 Green_Pict,StimD,B,0,25   B 1  1    RT 63
63 Green_Pict,StimD,B,0,25   B 1  1    RT 38
64 SticksPict,StimA,A,25,0   A 1  1    RT 51
65 Green_Pict,StimD,B,0,25   B 1  1    RT 59
66 CirclePict,StimB,B,25,0   B 1  1    RT 62
67 Worms_Pict,StimC,A,0,25   A 1  1    RT 75
68 CirclePict,StimB,B,25,0   B 1  1    RT 50
69 Green_Pict,StimD,A,0,25   A 1  0    RT 50
70 Green_Pict,StimD,B,0,25   A 0  0    RT 43
71 Worms_Pict,StimC,A,0,25   A 1  1    RT 75
72 Green_Pict,StimD,B,0,25   A 0  0    RT 40
73 Worms_Pict,StimC,B,0,25   B 1  0    RT 52
74 CirclePict,StimB,B,25,0   B 1  1    RT 1063
75 SticksPict,StimA,A,25,0   A 1  1    RT 74
76 CirclePict,StimB,B,25,0   B 1  1    RT 46
77 Worms_Pict,StimC,A,0,25   A 1  1    RT 90
78 Worms_Pict,StimC,A,0,25   A 1  1    RT 40
79 SticksPict,StimA,A,25,0   A 1  1    RT 136
80 Green_Pict,StimD,B,0,25   A 0  0    RT 52
81 SticksPict,StimA,A,25,0   A 1  1    RT 52
82 Worms_Pict,StimC,A,0,25   A 1  1    RT 46
83 CirclePict,StimB,B,25,0   B 1  1    RT 54
84 CirclePict,StimB,B,25,0   B 1  1    RT 51
85 CirclePict,StimB,B,25,0   B 1  1    RT 38
86 Green_Pict,StimD,B,0,25  s    RT 75
87 SticksPict,StimA,A,25,0   A 1  1    RT 51
88 CirclePict,StimB,A,25,0   B 0  1    RT 51
89 SticksPict,StimA,A,25,0   A 1  1    RT 48
90 CirclePict,StimB,B,25,0   B 1  1    RT 53
91 CirclePict,StimB,B,25,0   B 1  1    RT 45
92 SticksPict,StimA,B,25,0   A 0  1    RT 70
93 Green_Pict,StimD,B,0,25   A 0  0    RT 51
94 SticksPict,StimA,A,25,0   A 1  1    RT 50
95 Worms_Pict,StimC,B,0,25  s    RT 80
96 Green_Pict,StimD,A,0,25  s    RT 61
97 SticksPict,StimA,A,25,0   A 1  1    RT 55
98 Worms_Pict,StimC,A,0,25  s    RT 73
99 Green_Pict,StimD,A,0,25  s    RT 57
100 CirclePict,StimB,A,25,0   B 0  1    RT 40
101 SticksPict,StimA,A,25,0   A 1  1    RT 60
102 Worms_Pict,StimC,B,0,25  s    RT 64
103 Worms_Pict,StimC,A,0,25  s    RT 63
104 Worms_Pict,StimC,A,0,25   A 1  1    RT 56
105 Green_Pict,StimD,B,0,25   A 0  0    RT 58
106 Green_Pict,StimD,B,0,25   B 1  1    RT 40
107 CirclePict,StimB,B,25,0   B 1  1    RT 45
108 SticksPict,StimA,B,25,0   A 0  1    RT 46
109 Green_Pict,StimD,B,0,25   B 1  1    RT 51
110 Green_Pict,StimD,B,0,25   B 1  1    RT 43
111 Worms_Pict,StimC,A,0,25   A 1  1    RT 48
112 Green_Pict,StimD,B,0,25   B 1  1    RT 48
113 Worms_Pict,StimC,A,0,25   A 1  1    RT 45
114 Green_Pict,StimD,B,0,25   B 1  1    RT 49
115 SticksPict,StimA,A,25,0   A 1  1    RT 56
116 SticksPict,StimA,A,25,0   A 1  1    RT 46
117 Worms_Pict,StimC,A,0,25   B 0  0    RT 84
118 Worms_Pict,StimC,A,0,25   A 1  1    RT 58
119 CirclePict,StimB,B,25,0   B 1  1    RT 43
120 CirclePict,StimB,B,25,0   B 1  1    RT 456
121 SticksPict,StimA,A,25,0   A 1  1    RT 419
122 Green_Pict,StimD,B,0,25   B 1  1    RT 454
123 Worms_Pict,StimC,A,0,25   A 1  1    RT 69
124 SticksPict,StimA,A,25,0   A 1  1    RT 83
125 Green_Pict,StimD,B,0,25   B 1  1    RT 55
126 CirclePict,StimB,A,25,0   B 0  1    RT 47
127 SticksPict,StimA,A,25,0   A 1  1    RT 53
128 Worms_Pict,StimC,A,0,25   A 1  1    RT 76
129 SticksPict,StimA,A,25,0   A 1  1    RT 44
130 Green_Pict,StimD,A,0,25   B 0  1    RT 61
131 Green_Pict,StimD,A,0,25   A 1  0    RT 50
132 Green_Pict,StimD,B,0,25   A 0  0    RT 48
133 Green_Pict,StimD,B,0,25   B 1  1    RT 51
134 CirclePict,StimB,B,25,0   B 1  1    RT 65
135 CirclePict,StimB,B,25,0   B 1  1    RT 38
136 Worms_Pict,StimC,A,0,25   A 1  1    RT 42
137 Worms_Pict,StimC,A,0,25   A 1  1    RT 73
138 Worms_Pict,StimC,A,0,25   A 1  1    RT 42
139 CirclePict,StimB,B,25,0   B 1  1    RT 37
140 Green_Pict,StimD,B,0,25  s    RT 62
141 CirclePict,StimB,B,25,0   B 1  1    RT 50
142 SticksPict,StimA,A,25,0   A 1  1    RT 42
143 SticksPict,StimA,B,25,0   A 0  1    RT 38
144 Green_Pict,StimD,B,0,25   B 1  1    RT 127
145 Worms_Pict,StimC,A,0,25   A 1  1    RT 49
146 SticksPict,StimA,A,25,0   A 1  1    RT 43
147 Green_Pict,StimD,B,0,25  s    RT 49
148 SticksPict,StimA,A,25,0   A 1  1    RT 47
149 Worms_Pict,StimC,B,0,25   A 0  1    RT 107
150 Worms_Pict,StimC,A,0,25  s    RT 24
151 CirclePict,StimB,A,25,0   B 0  1    RT 47
152 Worms_Pict,StimC,B,0,25   A 0  1    RT 48
153 Worms_Pict,StimC,A,0,25  s    RT 21
154 Green_Pict,StimD,B,0,25  s    RT 34
155 CirclePict,StimB,B,25,0   B 1  1    RT 46
156 SticksPict,StimA,B,25,0   A 0  1    RT 44
157 CirclePict,StimB,B,25,0   B 1  1    RT 40
158 CirclePict,StimB,B,25,0   B 1  1    RT 38
159 CirclePict,StimB,B,25,0   B 1  1    RT 50
160 SticksPict,StimA,A,25,0   A 1  1    RT 56


Total AB Correct = 60 of 80 (75% correct)
Total CD Correct = 44 of 67 (65.671642% correct)
Total AB optimal = 70 of 80 (87.5% optimal)
Total CD optimal = 44 of 67 (65.671642% optimal)
Total points = 1425
