# Supplementary material for: Identifying the Basal Ganglia Network Model Markers for Medication-Induced Impulsivity in Parkinson's Disease Patients
Source: PLoS One. 2015 Jun 4;10(6):e0127542. doi: 10.1371/journal.pone.0127542 (PMC4456385; doi:10.1371/journal.pone.0127542)
Supplement: S4 File — (ZIP) [file pone.0127542.s004.zip › SMat/Quarters_PDoff.doc]

QuartersCF4
Subject ID: 2006_177
 Stimuli:
A = Green_Pict B= Worms_Pict
C = SticksPict C= CirclePict
Stim A is class A 80% of trials; Stim B is class A 20% of trials
    win = 25 points, lose is 0
Stim C is class A 80% of trials; Stim D is class A 20% of trials
    win = 0, lose = 25 points


Key: A/B is subj response, 0/1 is correct?, 0/1 is optimal?
1 SticksPict,StimC,A,0,25   B 0  0    RT 336
2 Worms_Pict,StimB,B,25,0   A 0  0    RT 180
3 Worms_Pict,StimB,B,25,0   B 1  1    RT 62
4 SticksPict,StimC,B,0,25   B 1  0    RT 78
5 CirclePict,StimD,A,0,25   B 0  1    RT 102
6 Green_Pict,StimA,A,25,0   B 0  0    RT 68
7 Green_Pict,StimA,A,25,0   A 1  1    RT 129
8 Green_Pict,StimA,B,25,0   A 0  1    RT 53
9 Worms_Pict,StimB,A,25,0   B 0  1    RT 104
10 Green_Pict,StimA,B,25,0   A 0  1    RT 52
11 Green_Pict,StimA,A,25,0   A 1  1    RT 147
12 Worms_Pict,StimB,A,25,0   A 1  0    RT 73
13 CirclePict,StimD,B,0,25   A 0  0    RT 61
14 Green_Pict,StimA,A,25,0   A 1  1    RT 61
15 Worms_Pict,StimB,B,25,0   A 0  0    RT 71
16 CirclePict,StimD,B,0,25   A 0  0    RT 73
17 Worms_Pict,StimB,B,25,0   A 0  0    RT 53
18 Worms_Pict,StimB,B,25,0   A 0  0    RT 53
19 SticksPict,StimC,A,0,25   A 1  1    RT 66
20 CirclePict,StimD,B,0,25   B 1  1    RT 93
21 SticksPict,StimC,A,0,25   A 1  1    RT 58
22 Green_Pict,StimA,A,25,0   A 1  1    RT 54
23 SticksPict,StimC,A,0,25   B 0  0    RT 70
24 CirclePict,StimD,B,0,25   B 1  1    RT 88
25 SticksPict,StimC,A,0,25   B 0  0    RT 64
26 SticksPict,StimC,A,0,25   B 0  0    RT 55
27 SticksPict,StimC,A,0,25   A 1  1    RT 34
28 Green_Pict,StimA,A,25,0   A 1  1    RT 34
29 CirclePict,StimD,A,0,25   B 0  1    RT 116
30 SticksPict,StimC,A,0,25   A 1  1    RT 64
31 Green_Pict,StimA,A,25,0   A 1  1    RT 59
32 CirclePict,StimD,B,0,25   A 0  0    RT 66
33 Worms_Pict,StimB,B,25,0   A 0  0    RT 51
34 CirclePict,StimD,B,0,25   A 0  0    RT 65
35 SticksPict,StimC,B,0,25   A 0  1    RT 72
36 CirclePict,StimD,B,0,25   B 1  1    RT 47
37 Green_Pict,StimA,A,25,0   A 1  1    RT 72
38 Worms_Pict,StimB,B,25,0   A 0  0    RT 53
39 Worms_Pict,StimB,B,25,0   A 0  0    RT 35
40 CirclePict,StimD,B,0,25   B 1  1    RT 67
41 Green_Pict,StimA,A,25,0   A 1  1    RT 43
42 Worms_Pict,StimB,B,25,0   A 0  0    RT 39
43 SticksPict,StimC,A,0,25   A 1  1    RT 90
44 SticksPict,StimC,A,0,25   A 1  1    RT 103
45 CirclePict,StimD,B,0,25   A 0  0    RT 132
46 SticksPict,StimC,A,0,25   A 1  1    RT 255
47 Green_Pict,StimA,A,25,0   A 1  1    RT 39
48 CirclePict,StimD,B,0,25   B 1  1    RT 99
49 Green_Pict,StimA,A,25,0   A 1  1    RT 36
50 Green_Pict,StimA,A,25,0   A 1  1    RT 65
51 Green_Pict,StimA,A,25,0   A 1  1    RT 31
52 CirclePict,StimD,B,0,25   A 0  0    RT 44
53 CirclePict,StimD,B,0,25   B 1  1    RT 59
54 SticksPict,StimC,B,0,25   A 0  1    RT 51
55 SticksPict,StimC,A,0,25   B 0  0    RT 62
56 Green_Pict,StimA,A,25,0   A 1  1    RT 32
57 SticksPict,StimC,A,0,25   B 0  0    RT 48
58 Worms_Pict,StimB,A,25,0   A 1  0    RT 41
59 Worms_Pict,StimB,B,25,0   A 0  0    RT 74
60 CirclePict,StimD,B,0,25   A 0  0    RT 77
61 Green_Pict,StimA,A,25,0   A 1  1    RT 36
62 Worms_Pict,StimB,B,25,0   A 0  0    RT 74
63 CirclePict,StimD,B,0,25   A 0  0    RT 120
64 Worms_Pict,StimB,B,25,0   A 0  0    RT 158
65 SticksPict,StimC,A,0,25   B 0  0    RT 61
66 SticksPict,StimC,A,0,25   A 1  1    RT 60
67 CirclePict,StimD,B,0,25   B 1  1    RT 115
68 Worms_Pict,StimB,B,25,0   A 0  0    RT 44
69 Green_Pict,StimA,B,25,0   A 0  1    RT 34
70 SticksPict,StimC,A,0,25   B 0  0    RT 71
71 Worms_Pict,StimB,B,25,0   A 0  0    RT 44
72 Worms_Pict,StimB,B,25,0   A 0  0    RT 30
73 Green_Pict,StimA,A,25,0   A 1  1    RT 32
74 Green_Pict,StimA,B,25,0   A 0  1    RT 30
75 CirclePict,StimD,A,0,25   A 1  0    RT 104
76 SticksPict,StimC,B,0,25   A 0  1    RT 49
77 CirclePict,StimD,A,0,25   A 1  0    RT 55
78 Worms_Pict,StimB,B,25,0   A 0  0    RT 43
79 Worms_Pict,StimB,A,25,0   A 1  0    RT 113
80 CirclePict,StimD,B,0,25   B 1  1    RT 65
81 Green_Pict,StimA,A,25,0   A 1  1    RT 35
82 SticksPict,StimC,A,0,25   B 0  0    RT 86
83 CirclePict,StimD,B,0,25   B 1  1    RT 93
84 CirclePict,StimD,A,0,25   B 0  1    RT 56
85 CirclePict,StimD,B,0,25   B 1  1    RT 58
86 Worms_Pict,StimB,B,25,0   A 0  0    RT 38
87 SticksPict,StimC,B,0,25   A 0  1    RT 54
88 Worms_Pict,StimB,B,25,0   A 0  0    RT 47
89 SticksPict,StimC,A,0,25   B 0  0    RT 74
90 Green_Pict,StimA,A,25,0   A 1  1    RT 57
91 Worms_Pict,StimB,B,25,0   A 0  0    RT 232
92 Worms_Pict,StimB,B,25,0   A 0  0    RT 108
93 Worms_Pict,StimB,B,25,0   A 0  0    RT 54
94 Worms_Pict,StimB,B,25,0   A 0  0    RT 46
95 CirclePict,StimD,A,0,25   B 0  1    RT 140
96 CirclePict,StimD,B,0,25   B 1  1    RT 94
97 Green_Pict,StimA,A,25,0   A 1  1    RT 35
98 Green_Pict,StimA,B,25,0   A 0  1    RT 21
99 Worms_Pict,StimB,A,25,0   A 1  0    RT 72
100 CirclePict,StimD,B,0,25   A 0  0    RT 63
101 CirclePict,StimD,B,0,25   B 1  1    RT 64
102 SticksPict,StimC,A,0,25   B 0  0    RT 61
103 SticksPict,StimC,A,0,25   A 1  1    RT 54
104 SticksPict,StimC,A,0,25   A 1  1    RT 37
105 SticksPict,StimC,A,0,25   A 1  1    RT 77
106 SticksPict,StimC,A,0,25   B 0  0    RT 51
107 CirclePict,StimD,B,0,25   A 0  0    RT 53
108 SticksPict,StimC,B,0,25   A 0  1    RT 55
109 Worms_Pict,StimB,A,25,0   A 1  0    RT 86
110 Green_Pict,StimA,A,25,0   A 1  1    RT 44
111 Worms_Pict,StimB,B,25,0   A 0  0    RT 38
112 CirclePict,StimD,B,0,25   B 1  1    RT 52
113 CirclePict,StimD,B,0,25   B 1  1    RT 47
114 Green_Pict,StimA,A,25,0   A 1  1    RT 34
115 Green_Pict,StimA,A,25,0   A 1  1    RT 26
116 SticksPict,StimC,A,0,25   B 0  0    RT 44
117 Worms_Pict,StimB,B,25,0   A 0  0    RT 36
118 Green_Pict,StimA,A,25,0   A 1  1    RT 29
119 Green_Pict,StimA,A,25,0   A 1  1    RT 27
120 Green_Pict,StimA,B,25,0   A 0  1    RT 41
121 SticksPict,StimC,A,0,25   B 0  0    RT 103
122 SticksPict,StimC,A,0,25   B 0  0    RT 69
123 Worms_Pict,StimB,B,25,0   A 0  0    RT 43
124 SticksPict,StimC,A,0,25   A 1  1    RT 62
125 SticksPict,StimC,A,0,25   A 1  1    RT 38
126 Worms_Pict,StimB,A,25,0   A 1  0    RT 37
127 SticksPict,StimC,A,0,25   A 1  1    RT 78
128 Green_Pict,StimA,A,25,0   A 1  1    RT 34
129 Green_Pict,StimA,A,25,0   A 1  1    RT 25
130 SticksPict,StimC,A,0,25   A 1  1    RT 117
131 Worms_Pict,StimB,B,25,0   A 0  0    RT 76
132 Green_Pict,StimA,A,25,0   A 1  1    RT 35
133 Green_Pict,StimA,A,25,0   A 1  1    RT 19
134 Green_Pict,StimA,A,25,0   A 1  1    RT 21
135 CirclePict,StimD,B,0,25   B 1  1    RT 76
136 Worms_Pict,StimB,B,25,0   A 0  0    RT 34
137 CirclePict,StimD,B,0,25   B 1  1    RT 36
138 CirclePict,StimD,B,0,25   B 1  1    RT 33
139 CirclePict,StimD,B,0,25   B 1  1    RT 26
140 CirclePict,StimD,B,0,25   B 1  1    RT 26
141 CirclePict,StimD,B,0,25   B 1  1    RT 36
142 Green_Pict,StimA,B,25,0   A 0  1    RT 27
143 Green_Pict,StimA,B,25,0   A 0  1    RT 21
144 CirclePict,StimD,B,0,25   B 1  1    RT 35
145 Worms_Pict,StimB,B,25,0   A 0  0    RT 36
146 Green_Pict,StimA,A,25,0   A 1  1    RT 29
147 Worms_Pict,StimB,B,25,0   A 0  0    RT 30
148 SticksPict,StimC,B,0,25   B 1  0    RT 98
149 SticksPict,StimC,A,0,25   B 0  0    RT 35
150 CirclePict,StimD,A,0,25   B 0  1    RT 39
151 Green_Pict,StimA,A,25,0   A 1  1    RT 35
152 Worms_Pict,StimB,B,25,0   A 0  0    RT 48
153 Worms_Pict,StimB,B,25,0   A 0  0    RT 110
154 SticksPict,StimC,A,0,25   B 0  0    RT 118
155 CirclePict,StimD,B,0,25   B 1  1    RT 114
156 CirclePict,StimD,A,0,25   B 0  1    RT 97
157 Worms_Pict,StimB,B,25,0   A 0  0    RT 34
158 Worms_Pict,StimB,A,25,0   A 1  0    RT 52
159 SticksPict,StimC,B,0,25   A 0  1    RT 107
160 Green_Pict,StimA,A,25,0   A 1  1    RT 48


Total AB Correct = 39 (48.75% correct)
Total CD Correct = 41 (51.25% correct)
Total AB optimal = 41 (51.25% optimal)
Total CD optimal = 49 (61.25% optimal)
Total points = 500


BALANCE Worms_Pict B  A 1    RT 37
