# Supplementary material for: Identifying the Basal Ganglia Network Model Markers for Medication-Induced Impulsivity in Parkinson's Disease Patients
Source: PLoS One. 2015 Jun 4;10(6):e0127542. doi: 10.1371/journal.pone.0127542 (PMC4456385; doi:10.1371/journal.pone.0127542)
Supplement: S4 File — (ZIP) [file pone.0127542.s004.zip › SMat/Quarters__off.doc]

Quarters
Subject ID: Off
 
Key: A/B is subj response, 0/1 is correct?, 0/1 is optimal?
1 Green_Pict,StimC,A,0,25   B 0  0    RT 889
2 SticksPict,StimA,A,25,0   A 1  1    RT 449
3 CirclePict,StimD,A,0,25   B 0  1    RT 501
4 CirclePict,StimD,B,0,25   A 0  0    RT 123
5 CirclePict,StimD,B,0,25   B 1  1    RT 170
6 Worms_Pict,StimB,B,25,0   A 0  0    RT 136
7 SticksPict,StimA,B,25,0   A 0  1    RT 96
8 SticksPict,StimA,A,25,0   B 0  0    RT 104
9 Green_Pict,StimC,A,0,25   A 1  1    RT 129
10 Green_Pict,StimC,B,0,25   B 1  0    RT 147
11 Worms_Pict,StimB,B,25,0   A 0  0    RT 133
12 CirclePict,StimD,A,0,25   B 0  1    RT 88
13 CirclePict,StimD,B,0,25   A 0  0    RT 132
14 Green_Pict,StimC,A,0,25   B 0  0    RT 71
15 CirclePict,StimD,B,0,25   A 0  0    RT 72
16 SticksPict,StimA,A,25,0   A 1  1    RT 58
17 CirclePict,StimD,B,0,25   A 0  0    RT 50
18 Worms_Pict,StimB,B,25,0   A 0  0    RT 50
19 CirclePict,StimD,B,0,25   A 0  0    RT 46
20 Worms_Pict,StimB,B,25,0   A 0  0    RT 50
21 SticksPict,StimA,A,25,0   A 1  1    RT 57
22 Green_Pict,StimC,A,0,25   A 1  1    RT 74
23 CirclePict,StimD,B,0,25   A 0  0    RT 55
24 Worms_Pict,StimB,A,25,0   A 1  0    RT 50
25 Worms_Pict,StimB,A,25,0   A 1  0    RT 91
26 Worms_Pict,StimB,B,25,0   A 0  0    RT 193
27 SticksPict,StimA,B,25,0   A 0  1    RT 56
28 Green_Pict,StimC,A,0,25   A 1  1    RT 57
29 Worms_Pict,StimB,B,25,0   A 0  0    RT 102
30 Green_Pict,StimC,A,0,25   A 1  1    RT 48
31 CirclePict,StimD,B,0,25   B 1  1    RT 80
32 SticksPict,StimA,A,25,0   A 1  1    RT 58
33 Green_Pict,StimC,A,0,25   A 1  1    RT 53
34 Green_Pict,StimC,A,0,25   A 1  1    RT 101
35 Worms_Pict,StimB,B,25,0   A 0  0    RT 50
36 Worms_Pict,StimB,B,25,0   A 0  0    RT 54
37 SticksPict,StimA,A,25,0   A 1  1    RT 58
38 Green_Pict,StimC,B,0,25   A 0  1    RT 45
39 SticksPict,StimA,A,25,0   A 1  1    RT 52
40 SticksPict,StimA,A,25,0   A 1  1    RT 64
41 Worms_Pict,StimB,B,25,0   A 0  0    RT 86
42 Green_Pict,StimC,A,0,25   B 0  0    RT 47
43 CirclePict,StimD,B,0,25   B 1  1    RT 47
44 SticksPict,StimA,A,25,0   A 1  1    RT 47
45 SticksPict,StimA,A,25,0   A 1  1    RT 78
46 Green_Pict,StimC,B,0,25   A 0  1    RT 78
47 CirclePict,StimD,B,0,25   B 1  1    RT 48
48 CirclePict,StimD,B,0,25   B 1  1    RT 87
49 CirclePict,StimD,A,0,25   B 0  1    RT 110
50 Green_Pict,StimC,A,0,25   B 0  0    RT 132
51 SticksPict,StimA,A,25,0   A 1  1    RT 36
52 Green_Pict,StimC,B,0,25   A 0  1    RT 47
53 CirclePict,StimD,A,0,25   B 0  1    RT 43
54 Worms_Pict,StimB,A,25,0   A 1  0    RT 37
55 SticksPict,StimA,A,25,0   A 1  1    RT 33
56 SticksPict,StimA,A,25,0   A 1  1    RT 51
57 Worms_Pict,StimB,A,25,0   A 1  0    RT 98
58 Worms_Pict,StimB,B,25,0   A 0  0    RT 64
59 Worms_Pict,StimB,B,25,0   B 1  1    RT 216
60 SticksPict,StimA,A,25,0   A 1  1    RT 43
61 Green_Pict,StimC,A,0,25   B 0  0    RT 67
62 SticksPict,StimA,A,25,0   A 1  1    RT 46
63 SticksPict,StimA,B,25,0   A 0  1    RT 52
64 Green_Pict,StimC,A,0,25   B 0  0    RT 68
65 CirclePict,StimD,B,0,25   B 1  1    RT 133
66 Green_Pict,StimC,A,0,25   A 1  1    RT 99
67 Green_Pict,StimC,A,0,25   A 1  1    RT 86
68 Worms_Pict,StimB,B,25,0   A 0  0    RT 53
69 Worms_Pict,StimB,B,25,0   A 0  0    RT 42
70 CirclePict,StimD,B,0,25   A 0  0    RT 114
71 SticksPict,StimA,B,25,0   A 0  1    RT 40
72 Worms_Pict,StimB,B,25,0   A 0  0    RT 44
73 Green_Pict,StimC,A,0,25   B 0  0    RT 135
74 Green_Pict,StimC,A,0,25   A 1  1    RT 54
75 Worms_Pict,StimB,B,25,0   A 0  0    RT 47
76 CirclePict,StimD,B,0,25   B 1  1    RT 84
77 Worms_Pict,StimB,B,25,0   A 0  0    RT 41
78 CirclePict,StimD,B,0,25   B 1  1    RT 61
79 SticksPict,StimA,A,25,0   A 1  1    RT 27
80 CirclePict,StimD,B,0,25   B 1  1    RT 109
81 Green_Pict,StimC,A,0,25   A 1  1    RT 67
82 Green_Pict,StimC,B,0,25   B 1  0    RT 35
83 SticksPict,StimA,B,25,0   A 0  1    RT 35
84 Green_Pict,StimC,A,0,25   B 0  0    RT 59
85 Worms_Pict,StimB,B,25,0   A 0  0    RT 37
86 SticksPict,StimA,A,25,0   A 1  1    RT 39
87 CirclePict,StimD,A,0,25   B 0  1    RT 73
88 CirclePict,StimD,B,0,25   A 0  0    RT 38
89 Green_Pict,StimC,A,0,25   B 0  0    RT 54
90 SticksPict,StimA,A,25,0   A 1  1    RT 33
91 Green_Pict,StimC,A,0,25   A 1  1    RT 56
92 SticksPict,StimA,B,25,0   A 0  1    RT 43
93 Worms_Pict,StimB,B,25,0   A 0  0    RT 40
94 CirclePict,StimD,B,0,25   A 0  0    RT 51
95 Worms_Pict,StimB,B,25,0   A 0  0    RT 36
96 CirclePict,StimD,B,0,25   B 1  1    RT 49
97 SticksPict,StimA,A,25,0   A 1  1    RT 34
98 Green_Pict,StimC,A,0,25   B 0  0    RT 47
99 SticksPict,StimA,A,25,0   A 1  1    RT 34
100 Green_Pict,StimC,A,0,25   B 0  0    RT 37
101 SticksPict,StimA,A,25,0   A 1  1    RT 30
102 CirclePict,StimD,B,0,25   A 0  0    RT 46
103 SticksPict,StimA,A,25,0   A 1  1    RT 35
104 Green_Pict,StimC,A,0,25   A 1  1    RT 71
105 SticksPict,StimA,A,25,0   A 1  1    RT 36
106 CirclePict,StimD,B,0,25   A 0  0    RT 28
107 Green_Pict,StimC,B,0,25   A 0  1    RT 46
108 Green_Pict,StimC,A,0,25   B 0  0    RT 59
109 CirclePict,StimD,B,0,25   A 0  0    RT 43
110 Worms_Pict,StimB,A,25,0   B 0  1    RT 34
111 Worms_Pict,StimB,A,25,0   A 1  0    RT 52
112 Worms_Pict,StimB,B,25,0   B 1  1    RT 34
113 Worms_Pict,StimB,B,25,0   A 0  0    RT 27
114 Worms_Pict,StimB,B,25,0   B 1  1    RT 33
115 CirclePict,StimD,A,0,25   A 1  0    RT 82
116 SticksPict,StimA,A,25,0   A 1  1    RT 35
117 CirclePict,StimD,B,0,25   A 0  0    RT 72
118 Worms_Pict,StimB,B,25,0   B 1  1    RT 44
119 CirclePict,StimD,B,0,25   B 1  1    RT 60
120 Worms_Pict,StimB,B,25,0   B 1  1    RT 100
121 Worms_Pict,StimB,B,25,0   A 0  0    RT 80
122 CirclePict,StimD,B,0,25   A 0  0    RT 53
123 Green_Pict,StimC,A,0,25   B 0  0    RT 52
124 Green_Pict,StimC,A,0,25   A 1  1    RT 56
125 CirclePict,StimD,B,0,25   A 0  0    RT 52
126 CirclePict,StimD,B,0,25   B 1  1    RT 33
127 CirclePict,StimD,B,0,25   B 1  1    RT 140
128 SticksPict,StimA,A,25,0   A 1  1    RT 41
129 Green_Pict,StimC,A,0,25   B 0  0    RT 48
130 SticksPict,StimA,A,25,0   A 1  1    RT 33
131 CirclePict,StimD,A,0,25   A 1  0    RT 51
132 CirclePict,StimD,B,0,25   A 0  0    RT 106
133 CirclePict,StimD,B,0,25   B 1  1    RT 43
134 SticksPict,StimA,A,25,0   A 1  1    RT 33
135 CirclePict,StimD,A,0,25   A 1  0    RT 45
136 Worms_Pict,StimB,B,25,0   A 0  0    RT 55
137 Green_Pict,StimC,A,0,25   A 1  1    RT 46
138 SticksPict,StimA,B,25,0   A 0  1    RT 39
139 SticksPict,StimA,A,25,0   B 0  0    RT 130
140 Green_Pict,StimC,A,0,25   B 0  0    RT 53
141 Green_Pict,StimC,B,0,25   A 0  1    RT 37
142 Worms_Pict,StimB,B,25,0   A 0  0    RT 33
143 Worms_Pict,StimB,A,25,0   B 0  1    RT 61
144 SticksPict,StimA,A,25,0   A 1  1    RT 33
145 Worms_Pict,StimB,B,25,0   A 0  0    RT 51
146 SticksPict,StimA,A,25,0   A 1  1    RT 33
147 SticksPict,StimA,B,25,0   A 0  1    RT 64
148 SticksPict,StimA,A,25,0   B 0  0    RT 80
149 Worms_Pict,StimB,A,25,0   B 0  1    RT 72
150 Worms_Pict,StimB,B,25,0   A 0  0    RT 35
151 Worms_Pict,StimB,B,25,0   B 1  1    RT 37
152 Green_Pict,StimC,B,0,25   B 1  0    RT 52
153 Worms_Pict,StimB,B,25,0   B 1  1    RT 50
154 CirclePict,StimD,B,0,25   B 1  1    RT 47
155 Green_Pict,StimC,A,0,25   B 0  0    RT 44
156 Green_Pict,StimC,A,0,25   B 0  0    RT 71
157 SticksPict,StimA,A,25,0   A 1  1    RT 38
158 Green_Pict,StimC,A,0,25   A 1  1    RT 54
159 Worms_Pict,StimB,B,25,0   A 0  0    RT 37
160 CirclePict,StimD,B,0,25   A 0  0    RT 116


Total AB Correct = 41 (51.25% correct)
Total CD Correct = 36 (45% correct)
Total AB optimal = 47 (58.75% optimal)
Total CD optimal = 40 (50% optimal)
Total points = 425


BALANCE SticksPict A  A 1    RT 51
BALANCE SticksPict A  A 1    RT 29
BALANCE SticksPict A  A 1    RT 27
BALANCE Worms_Pict B  A 1    RT 45
