# Supplementary material for: Identifying the Basal Ganglia Network Model Markers for Medication-Induced Impulsivity in Parkinson's Disease Patients
Source: PLoS One. 2015 Jun 4;10(6):e0127542. doi: 10.1371/journal.pone.0127542 (PMC4456385; doi:10.1371/journal.pone.0127542)
Supplement: S4 File — (ZIP) [file pone.0127542.s004.zip › SMat/Quarters___off meds.doc]

Quarters
Subject ID: off meds

Key: A/B is subj response, 0/1 is correct?, 0/1 is optimal?
1 SticksPict,StimB,A,25,0   A 1  0    RT 244
2 SticksPict,StimB,B,25,0   A 0  0    RT 416
3 Green_Pict,StimC,A,0,25   B 0  0    RT 274
4 Worms_Pict,StimA,A,25,0   A 1  1    RT 245
5 Worms_Pict,StimA,A,25,0   A 1  1    RT 181
6 CirclePict,StimD,B,0,25   B 1  1    RT 113
7 SticksPict,StimB,B,25,0   A 0  0    RT 139
8 Worms_Pict,StimA,A,25,0   A 1  1    RT 96
9 Green_Pict,StimC,A,0,25   A 1  1    RT 90
10 CirclePict,StimD,B,0,25   B 1  1    RT 97
11 CirclePict,StimD,B,0,25   B 1  1    RT 111
12 SticksPict,StimB,A,25,0   A 1  0    RT 73
13 SticksPict,StimB,B,25,0   A 0  0    RT 94
14 CirclePict,StimD,B,0,25   B 1  1    RT 77
15 CirclePict,StimD,A,0,25   B 0  1    RT 104
16 Worms_Pict,StimA,A,25,0   B 0  0    RT 127
17 Green_Pict,StimC,A,0,25   B 0  0    RT 82
18 Green_Pict,StimC,A,0,25   A 1  1    RT 83
19 SticksPict,StimB,B,25,0   A 0  0    RT 95
20 CirclePict,StimD,B,0,25   A 0  0    RT 129
21 Green_Pict,StimC,A,0,25   A 1  1    RT 63
22 CirclePict,StimD,B,0,25   B 1  1    RT 128
23 Green_Pict,StimC,B,0,25   A 0  1    RT 73
24 Green_Pict,StimC,A,0,25   B 0  0    RT 119
25 Green_Pict,StimC,B,0,25   B 1  0    RT 119
26 SticksPict,StimB,B,25,0   A 0  0    RT 149
27 SticksPict,StimB,B,25,0   A 0  0    RT 110
28 CirclePict,StimD,B,0,25   B 1  1    RT 378
29 Worms_Pict,StimA,B,25,0   B 1  0    RT 106
30 CirclePict,StimD,A,0,25   A 1  0    RT 210
31 Worms_Pict,StimA,A,25,0   A 1  1    RT 124
32 Worms_Pict,StimA,A,25,0   A 1  1    RT 287
33 Green_Pict,StimC,A,0,25   A 1  1    RT 180
34 SticksPict,StimB,B,25,0   A 0  0    RT 100
35 CirclePict,StimD,B,0,25   B 1  1    RT 145
36 Worms_Pict,StimA,B,25,0   B 1  0    RT 117
37 SticksPict,StimB,B,25,0   A 0  0    RT 127
38 Worms_Pict,StimA,A,25,0   B 0  0    RT 172
39 Worms_Pict,StimA,A,25,0   B 0  0    RT 148
40 Green_Pict,StimC,A,0,25   B 0  0    RT 105
41 Worms_Pict,StimA,A,25,0   B 0  0    RT 186
42 SticksPict,StimB,B,25,0   A 0  0    RT 88
43 Green_Pict,StimC,B,0,25   A 0  1    RT 75
44 Green_Pict,StimC,A,0,25   B 0  0    RT 74
45 Worms_Pict,StimA,A,25,0   A 1  1    RT 204
46 CirclePict,StimD,B,0,25   A 0  0    RT 74
47 Worms_Pict,StimA,A,25,0   B 0  0    RT 82
48 CirclePict,StimD,B,0,25   B 1  1    RT 312
49 Worms_Pict,StimA,A,25,0   B 0  0    RT 88
50 Worms_Pict,StimA,A,25,0   B 0  0    RT 68
51 SticksPict,StimB,B,25,0   A 0  0    RT 70
52 Green_Pict,StimC,B,0,25   A 0  1    RT 96
53 Green_Pict,StimC,A,0,25   B 0  0    RT 62
54 CirclePict,StimD,A,0,25   B 0  1    RT 109
55 CirclePict,StimD,B,0,25   A 0  0    RT 88
56 SticksPict,StimB,B,25,0   A 0  0    RT 46
57 SticksPict,StimB,B,25,0   A 0  0    RT 77
58 CirclePict,StimD,B,0,25   B 1  1    RT 98
59 SticksPict,StimB,A,25,0   A 1  0    RT 78
60 Worms_Pict,StimA,A,25,0   A 1  1    RT 59
61 Green_Pict,StimC,A,0,25   A 1  1    RT 67
62 SticksPict,StimB,B,25,0   A 0  0    RT 53
63 SticksPict,StimB,B,25,0   A 0  0    RT 45
64 CirclePict,StimD,B,0,25   A 0  0    RT 97
65 CirclePict,StimD,A,0,25   B 0  1    RT 44
66 Green_Pict,StimC,A,0,25   A 1  1    RT 103
67 SticksPict,StimB,A,25,0   A 1  0    RT 69
68 CirclePict,StimD,B,0,25   B 1  1    RT 123
69 Green_Pict,StimC,A,0,25   B 0  0    RT 103
70 Green_Pict,StimC,A,0,25   B 0  0    RT 32
71 Worms_Pict,StimA,B,25,0   B 1  0    RT 62
72 Worms_Pict,StimA,A,25,0   B 0  0    RT 42
73 CirclePict,StimD,B,0,25   A 0  0    RT 202
74 Green_Pict,StimC,A,0,25   A 1  1    RT 82
75 SticksPict,StimB,B,25,0   A 0  0    RT 40
76 SticksPict,StimB,B,25,0   A 0  0    RT 46
77 CirclePict,StimD,B,0,25   B 1  1    RT 58
78 Worms_Pict,StimA,B,25,0   B 1  0    RT 64
79 Green_Pict,StimC,A,0,25   B 0  0    RT 52
80 Worms_Pict,StimA,A,25,0   B 0  0    RT 82
81 SticksPict,StimB,B,25,0   A 0  0    RT 57
82 SticksPict,StimB,B,25,0   A 0  0    RT 1
83 Worms_Pict,StimA,A,25,0   A 1  1    RT 58
84 Green_Pict,StimC,A,0,25   A 1  1    RT 96
85 Green_Pict,StimC,A,0,25   A 1  1    RT 91
86 CirclePict,StimD,B,0,25   A 0  0    RT 43
87 CirclePict,StimD,A,0,25   B 0  1    RT 84
88 Green_Pict,StimC,A,0,25   B 0  0    RT 267
89 Worms_Pict,StimA,A,25,0   B 0  0    RT 32
90 SticksPict,StimB,B,25,0   A 0  0    RT 243
91 CirclePict,StimD,B,0,25   A 0  0    RT 87
92 CirclePict,StimD,B,0,25   B 1  1    RT 54
93 SticksPict,StimB,B,25,0   A 0  0    RT 57
94 CirclePict,StimD,B,0,25   B 1  1    RT 41
95 Green_Pict,StimC,A,0,25   A 1  1    RT 98
96 SticksPict,StimB,B,25,0   A 0  0    RT 50
97 Worms_Pict,StimA,A,25,0   A 1  1    RT 85
98 SticksPict,StimB,B,25,0   A 0  0    RT 54
99 Worms_Pict,StimA,A,25,0   A 1  1    RT 77
100 Worms_Pict,StimA,A,25,0   A 1  1    RT 38
101 SticksPict,StimB,A,25,0   A 1  0    RT 32
102 SticksPict,StimB,B,25,0   A 0  0    RT 32
103 Worms_Pict,StimA,B,25,0   A 0  1    RT 157
104 Green_Pict,StimC,B,0,25   A 0  1    RT 66
105 Worms_Pict,StimA,A,25,0   B 0  0    RT 83
106 CirclePict,StimD,B,0,25   B 1  1    RT 57
107 Worms_Pict,StimA,A,25,0   B 0  0    RT 37
108 CirclePict,StimD,B,0,25   B 1  1    RT 29
109 Green_Pict,StimC,A,0,25   B 0  0    RT 41
110 Worms_Pict,StimA,B,25,0   B 1  0    RT 48
111 Green_Pict,StimC,A,0,25   A 1  1    RT 65
112 Worms_Pict,StimA,A,25,0   A 1  1    RT 33
113 CirclePict,StimD,B,0,25   A 0  0    RT 43
114 CirclePict,StimD,A,0,25   B 0  1    RT 51
115 SticksPict,StimB,A,25,0   A 1  0    RT 58
116 CirclePict,StimD,B,0,25   B 1  1    RT 46
117 Green_Pict,StimC,A,0,25   B 0  0    RT 38
118 Green_Pict,StimC,B,0,25   A 0  1    RT 32
119 Green_Pict,StimC,A,0,25   A 1  1    RT 149
120 SticksPict,StimB,B,25,0   A 0  0    RT 183
121 SticksPict,StimB,B,25,0   A 0  0    RT 200
122 Worms_Pict,StimA,A,25,0   A 1  1    RT 130
123 CirclePict,StimD,B,0,25   B 1  1    RT 52
124 CirclePict,StimD,B,0,25   B 1  1    RT 181
125 Green_Pict,StimC,A,0,25   A 1  1    RT 57
126 CirclePict,StimD,B,0,25   B 1  1    RT 160
127 CirclePict,StimD,B,0,25   B 1  1    RT 44
128 CirclePict,StimD,A,0,25   B 0  1    RT 59
129 SticksPict,StimB,B,25,0   A 0  0    RT 32
130 Worms_Pict,StimA,A,25,0   A 1  1    RT 42
131 Worms_Pict,StimA,B,25,0   A 0  1    RT 42
132 CirclePict,StimD,B,0,25   B 1  1    RT 50
133 SticksPict,StimB,B,25,0   A 0  0    RT 36
134 Worms_Pict,StimA,A,25,0   A 1  1    RT 38
135 Green_Pict,StimC,A,0,25   A 1  1    RT 28
136 SticksPict,StimB,B,25,0   A 0  0    RT 24
137 CirclePict,StimD,B,0,25   B 1  1    RT 48
138 Green_Pict,StimC,A,0,25   A 1  1    RT 48
139 SticksPict,StimB,B,25,0   A 0  0    RT 29
140 Worms_Pict,StimA,A,25,0   A 1  1    RT 23
141 Worms_Pict,StimA,A,25,0   A 1  1    RT 46
142 Green_Pict,StimC,A,0,25   A 1  1    RT 35
143 Worms_Pict,StimA,A,25,0   A 1  1    RT 38
144 Worms_Pict,StimA,A,25,0   A 1  1    RT 41
145 CirclePict,StimD,B,0,25   A 0  0    RT 126
146 Green_Pict,StimC,B,0,25   A 0  1    RT 49
147 CirclePict,StimD,A,0,25   B 0  1    RT 78
148 Green_Pict,StimC,A,0,25   B 0  0    RT 48
149 Green_Pict,StimC,A,0,25   A 1  1    RT 21
150 CirclePict,StimD,B,0,25   B 1  1    RT 61
151 Worms_Pict,StimA,B,25,0   B 1  0    RT 31
152 Worms_Pict,StimA,A,25,0   B 0  0    RT 35
153 SticksPict,StimB,A,25,0   B 0  1    RT 25
154 SticksPict,StimB,B,25,0   B 1  1    RT 44
155 Green_Pict,StimC,B,0,25   B 1  0    RT 78
156 Green_Pict,StimC,A,0,25   B 0  0    RT 29
157 SticksPict,StimB,B,25,0   B 1  1    RT 127
158 SticksPict,StimB,A,25,0   B 0  1    RT 28
159 SticksPict,StimB,B,25,0   B 1  1    RT 40
160 Green_Pict,StimC,A,0,25   B 0  0    RT 40


Total AB Correct = 34 (42.5% correct)
Total CD Correct = 43 (53.75% correct)
Total AB optimal = 26 (32.5% optimal)
Total CD optimal = 53 (66.25% optimal)
Total points = 425


BALANCE Worms_Pict A  A 1    RT 32
BALANCE Worms_Pict A  A 0    RT 31
BALANCE Worms_Pict A  A 1    RT 66
BALANCE Worms_Pict A  B 1    RT 30
BALANCE SticksPict B  B 1    RT 32
