# Supplementary material for: Identifying the Basal Ganglia Network Model Markers for Medication-Induced Impulsivity in Parkinson's Disease Patients
Source: PLoS One. 2015 Jun 4;10(6):e0127542. doi: 10.1371/journal.pone.0127542 (PMC4456385; doi:10.1371/journal.pone.0127542)
Supplement: S4 File — (ZIP) [file pone.0127542.s004.zip › SMat/XWin.log]

Welcome to the XWin X Server
Vendor: The Cygwin/X Project
Release: 6.8.1.99-0

Contact: win32-x11@sources.redhat.com

XWin was started with the following command line:

C:\Program Files\Xming\Xming.exe 
D:\New folder\Quarters_PD off.txt 

ddxProcessArgument - Initializing default screens
winInitializeDefaultScreens - w 1280 h 800
winInitializeDefaultScreens - Returning
ddxProcessArgument - arg: D:\New folder\Quarters_PD off.txt
Unrecognized option: D:\New folder\Quarters_PD off.txt
use: X [:<display>] [option]
-a #                   mouse acceleration (pixels)
-ac                    disable access control restrictions
-audit int             set audit trail level
-auth file             select authorization file
bc                     enable bug compatibility
-br                    create root window with black background
+bs                    enable any backing store support
-bs                    disable any backing store support
-c                     turns off key-click
c #       key-click
c #                    key-click volume (0-100)
-cc int                default color visual class
-co file               color database file
-core                  generate core dump on fatal error
-dpi int               screen resolution in dots per inch
-deferglyphs [none|all|16] defer loading of [no|all|16-bit] glyphs
-f #                   bell base (0-100)
-fc string             cursor font
-fn string             default font name
-fp string             default font path
-help                  prints message with these options
-I                     ignore all remaining arguments
-logo                  enable logo in screen saver
nologo                 disable logo in screen saver
-nolisten string       don't listen on protocol
-noreset               don't reset after last client exists
-reset                 reset after last client exists
-p #                   screen-saver pattern duration (minutes)
-pn                    accept failure to listen on all ports
-nopn                  reject failure to listen on all ports
-r                     turns off auto-repeat
r                      turns on auto-repeat 
-render [default|mono|gray|color] set render color alloc policy
-s #                   screen-saver timeout (minutes)
-sp file               security policy file
-su                    disable any save under support
-t #                   mouse threshold (pixels)
-terminate             terminate at server reset
-to #                  connection time out
-tst                   disable testing extensions
ttyxx                  server started from init on /dev/ttyxx
v                      video blanking for screen-saver
-v                     screen-saver without video blanking
-wm                    WhenMapped default backing-store
-x string              loads named extension at init time 
-maxbigreqsize         set maximal bigrequest size 
+extension name        Enable extension
-extension name        Disable extension
-query host-name       contact named host for XDMCP
-broadcast             broadcast for XDMCP
-indirect host-name    contact named host for indirect XDMCP
-port port-num         UDP port number to send messages to
-from local-address    specify the local address to connect from
-once                  Terminate server after one session
-class display-class   specify display class to send in manage
-cookie xdm-auth-bits  specify the magic cookie for XDMCP
-displayID display-id  manufacturer display ID for request
The X Keyboard Extension adds the following arguments:
-kb                    disable the X Keyboard Extension
+kb                    enable the X Keyboard Extension
[+-]accessx [ timeout [ timeout_mask [ feedback [ options_mask] ] ] ]
                       enable/disable accessx key sequences
-ar1                   set XKB autorepeat delay
-ar2                   set XKB autorepeat interval
-noloadxkb             don't load XKB keymap description
-xkbdb                 file that contains default XKB keymaps
-xkbmap                XKB keyboard description to load on startup
-depth bits_per_pixel
	Specify an optional bitdepth to use in fullscreen mode
	with a DirectDraw engine.
-emulate3buttons [timeout]
	Emulate 3 button mouse with an optional timeout in
	milliseconds.
-engine engine_type_id
	Override the server's automatically selected engine type:
		1 - Shadow GDI
		2 - Shadow DirectDraw
		4 - Shadow DirectDraw4 Non-Locking
-fullscreen
	Run the server in fullscreen mode.
-refresh rate_in_Hz
	Specify an optional refresh rate to use in fullscreen mode
	with a DirectDraw engine.
-screen scr_num [width height [x y] | [[WxH[+X+Y]][@m]] ]
	Enable screen scr_num and optionally specify a width and
	height and initial position for that screen. Additionally
	a monitor number can be specified to start the server on,
	at which point, all coordinates become relative to that
	monitor (Not for Windows NT4 and 95). Examples:
	 -screen 0 800x600+100+100@2 ; 2nd monitor offset 100,100 size 800x600
	 -screen 0 1024x768@3        ; 3rd monitor size 1024x768
	 -screen 0 @1 ; on 1st monitor using its full resolution (the default)
-lesspointer
	Hide the windows mouse pointer when it is over an inactive
	Xming window.  This prevents ghost cursors appearing where
	the Windows cursor is drawn overtop of the X cursor
-nodecoration
	Do not draw a window border, title bar, etc.  Windowed
	mode only.
-mwextwm
	Run the server in multi-window external window manager mode.
-internalwm
	Run the internal window manager.
-rootless
	Run the server in rootless mode.
-multiwindow
	Run the server in multi-window mode.
-multiplemonitors
	EXPERIMENTAL: Use the entire virtual screen if multiple
	monitors are present.
-clipboard
	Run the clipboard integration module.
	Do not use at the same time as 'xwinclip'.
-nounicodeclipboard
	Do not use Unicode clipboard even if NT-based platform.
-scrollbars
	In windowed mode, allow screens bigger than the Windows desktop.
	Moreover, if the window has decorations, one can now resize
	it.
-[no]trayicon
	Do not create a tray icon.  Default is to create one
	icon per screen.  You can globally disable tray icons with
	-notrayicon, then enable it for specific screens with
	-trayicon for those screens.
-clipupdates num_boxes
	Use a clipping region to constrain shadow update blits to
	the updated region when num_boxes, or more, are in the
	updated region.  Currently supported only by `-engine 1'.
-[no]unixkill
	Ctrl+Alt+Backspace exits the X Server.
-[no]winkill
	Alt+F4 exits the X Server.
-xkbrules XKBRules
	Equivalent to XKBRules in XF86Config files.
-xkbmodel XKBModel
	Equivalent to XKBModel in XF86Config files.
-xkblayout XKBLayout
	Equivalent to XKBLayout in XF86Config files.
	For example: -xkblayout de
-xkbvariant XKBVariant
	Equivalent to XKBVariant in XF86Config files.
	For example: -xkbvariant nodeadkeys
-xkboptions XKBOptions
	Equivalent to XKBOptions in XF86Config files.
-logfile filename
	Write logmessages to <filename> instead of /tmp/Xwin.log.
-logverbose verbosity
	Set the verbosity of logmessages. [NOTE: Only a few messages
	respect the settings yet]
		0 - only print fatal error.
		1 - print additional configuration information.
		2 - print additional runtime information [default].
		3 - print debugging and tracing information.
-[no]keyhook
	Grab special windows key combinations like Alt-Tab or the Menu key.
 These keys are discarded by default.
-swcursor
	Disable the usage of the windows cursor and use the X11 software cursor instead
